# Supplementary material for: De Novo Generation-Based Design of Potential Computational Hits Targeting the GluN1-GluN2A Receptor
Source: Molecules. 2026 Feb 2;31(3):522. doi: 10.3390/molecules31030522 (PMC12900030; doi:10.3390/molecules31030522)
Supplement: Supplementary file 1 [file molecules-31-00522-s001.zip]

Archive with 43 entries (40 files):
- ESM_F1_Characterization of Compounds in Scheme 1/
- ESM_F1_Characterization of Compounds in Scheme 1/A1-HPLC.pdf
- ESM_F1_Characterization of Compounds in Scheme 1/A1_13C NMR.pdf
- ESM_F1_Characterization of Compounds in Scheme 1/A1_1H NMR.pdf
- ESM_F1_Characterization of Compounds in Scheme 1/A1_LC-MS.pdf
- ESM_F1_Characterization of Compounds in Scheme 1/Compound a_1H NMR.pdf
- ESM_F1_Characterization of Compounds in Scheme 1/Compound a_LC-MS.pdf
- ESM_F1_Characterization of Compounds in Scheme 1/Compound b_1H NMR(crude).pdf
- ESM_F1_Characterization of Compounds in Scheme 1/Compound b_LC-MS.pdf
- ESM_F1_Characterization of Compounds in Scheme 1/Compound c_1H NMR.pdf
- ESM_F1_Characterization of Compounds in Scheme 1/Compound c_LC-MS.pdf
- ESM_F2_Characterization of Compounds in Scheme 2/
- ESM_F2_Characterization of Compounds in Scheme 2/A2_13C NMR.pdf
- ESM_F2_Characterization of Compounds in Scheme 2/A2_1H NMR.pdf
- ESM_F2_Characterization of Compounds in Scheme 2/A2_HPLC.pdf
- ESM_F2_Characterization of Compounds in Scheme 2/A2_LC-MS.pdf
- ESM_F2_Characterization of Compounds in Scheme 2/A2_OR.pdf
- ESM_F2_Characterization of Compounds in Scheme 2/A2_SFC.pdf
- ESM_F2_Characterization of Compounds in Scheme 2/Compound d_1H NMR.pdf
- ESM_F2_Characterization of Compounds in Scheme 2/Compound d_HPLC.pdf
- ESM_F2_Characterization of Compounds in Scheme 2/Compound d_LC-MS.pdf
- ESM_F2_Characterization of Compounds in Scheme 2/Compound d_OR.pdf
- ESM_F2_Characterization of Compounds in Scheme 2/Compound d_SFC.pdf
- ESM_F3_Characterization of Compounds in Scheme 3/
- ESM_F3_Characterization of Compounds in Scheme 3/A3_13C NMR.pdf
- ESM_F3_Characterization of Compounds in Scheme 3/A3_1H NMR.pdf
- ESM_F3_Characterization of Compounds in Scheme 3/A3_HPLC.pdf
- ESM_F3_Characterization of Compounds in Scheme 3/A3_LC-MS.pdf
- ESM_F3_Characterization of Compounds in Scheme 3/A3_OR.pdf
- ESM_F3_Characterization of Compounds in Scheme 3/A3_SFC.pdf
- ESM_F3_Characterization of Compounds in Scheme 3/Compound e_1H NMR.pdf
- ESM_F3_Characterization of Compounds in Scheme 3/Compound e_LC-MS.pdf
- ESM_F3_Characterization of Compounds in Scheme 3/Compound f_1H NMR.pdf
- ESM_F3_Characterization of Compounds in Scheme 3/Compound f_HPLC.pdf
- ESM_F3_Characterization of Compounds in Scheme 3/Compound f_LC-MS.pdf
- ESM_F3_Characterization of Compounds in Scheme 3/Compound f_OR.pdf
- ESM_F3_Characterization of Compounds in Scheme 3/Compound f_SFC.pdf
- ESM_T1_The results of binding free energy and pharmacokinetic analysis.csv
- ESM_T2_A1.csv
- ESM_T3_A2.csv
- ESM_T4_A3.csv
- ESM_T5_(S)-ketamine.csv
- ESM_T6_Active compounds.csv
