# Supplementary material for: De Novo Generation-Based Design of Potential Computational Hits Targeting the GluN1-GluN2A Receptor
Source: Molecules. 2026 Feb 2;31(3):522. doi: 10.3390/molecules31030522 (PMC12900030; doi:10.3390/molecules31030522)
Supplement: Supplementary file 1 [file molecules-31-00522-s001.zip › ESM_T1_The results of binding free energy and pharmacokinetic analysis.csv]

Name	SMILES	ΔGbinding	ΔEEL	ΔVDWAALS	ΔENPOLAR	ΔEPB	MW	TPSA	log S	log P	QED	pgp_inh	pgp_sub	HIA-	BBB+	PPB	CLplasma	LC50DM	LC50FM
155473	c1ccccc1-c(nc2C(=O)NC)nc(c2)N3CCCc(c34)c(CC)ccc4	-30.77	-6.41	-50.00	-4.99	30.64	372.2	58.12	-4.905345147	4.360222504	0.747	0.994380772	0.340785474	8.52E-05	0.911639333	98.95992104	5.830738124	5.24012318	4.579685677
257688	C1CCC(=O)N1CCCN(C2=O)C[C@@H](CC2)C(=O)NCc([nH]3)cc(c34)cccc4	-30.20	-15.64	-44.49	-4.80	34.73	396.22	85.51	-2.687744746	1.107003042	0.751	0.018607067	0.001570686	0.000546157	0.492167532	71.62892331	4.30994602	5.553582218	3.679295037
274538	c1nc(C)cnc1C(=O)N2CCC(CC2)CCC(=O)Nc3c(C)c(C)ccc3	-28.57	-14.07	-46.64	-4.78	36.91	380.22	75.19	-3.173884717	1.769005964	0.859	0.057809457	0.117384419	8.70E-06	0.878892899	91.89183215	6.227541872	4.512386216	3.794770456
268863	s1ccc(c12)n(C)c(c2)C(=O)N3CCC(CC3)C(=O)NCc4sccc4	-28.02	-14.27	-45.72	-4.67	36.63	387.11	54.34	-2.649232057	2.03810309	0.745	0.005390181	0.000399242	0.981347211	0.007746911	87.65928714	5.743916147	4.936072849	4.560463174
263371	s1cc(C)c(c12)ncnc2N3CCN(CC3)C(=O)Cc4ccc(F)cc4	-27.57	-12.81	-43.10	-4.45	32.80	370.13	49.33	-4.17308521	3.319266635	0.711	0.935555935	0.835561395	0.004262209	0.322830945	83.24138124	4.695074763	4.255187582	3.594802879
42060	CO[C@H](C)CC1=NCCN(C1)[C@H](CCC)c2ncc(cc2)-c3ccccc3	-27.47	-8.01	-44.49	-4.95	29.98	365.25	37.72	-3.461558123	3.453861785	0.676	0.043128308	0.807130456	4.53E-06	0.161301672	97.62580363	12.14565485	4.862232465	4.480972085
262815	c1ccc(C)c(C)c1NC(=O)COc2ccc(cc2)-c(n3)cn(c34)cccc4	-27.27	-13.03	-46.28	-4.80	36.84	371.16	55.63	-4.716873047	3.58750367	0.556	0.740302145	0.026793201	3.22E-06	0.966704488	97.44794873	7.877812948	5.233092179	5.003878327
391230	c1c(C)ccc(c12)O[C@@H](C(=O)N2)CC(=O)NCc3ccc(cc3)N4C(=O)CCC4	-26.91	-20.67	-43.20	-4.71	41.68	393.17	87.74	-3.264386448	1.541903026	0.817	0.13839817	8.54E-05	0	0.329219609	84.57677107	4.013574693	4.622679231	3.707887249
294717	C1[C@@H](O)C[C@H](C)c(c12)c(C)c(n2CC)C(=O)NCc3ccccc3	-26.66	-10.04	-40.68	-4.51	28.57	326.2	54.26	-3.299040647	2.01327059	0.907	0.918064296	0.027139448	0.04909265	0.74725312	79.67856001	6.280130382	5.103043737	4.596817012
A1	C1CCO[C@@H]1CNC(=O)Cn(c2=O)nc(c(c23)cccc3)Cc4cnccc4	-26.33	-14.57	-41.36	-4.64	34.23	378.17	86.11	-2.782270673	1.358556237	0.705	0.000255298	0.304479867	4.29E-06	0.600894511	74.32202024	2.999948773	4.631841213	4.417965904
270083	c1n(C)ncc1CCC(=O)N[C@H]2CN(CCC2)c(n3)nc(C)c(c34)CCC4	-25.62	-9.63	-44.43	-4.46	32.89	368.23	75.94	-2.980673288	1.996149264	0.87	0.928708494	0.943381548	3.35E-05	0.008841645	87.73707834	5.335216629	4.350904003	3.718009019
266210	c1ccccc1Cn(c(c23)cccc3)c(n2)NCc4c[nH]c(c45)cccc5	-25.57	-8.35	-42.19	-4.50	29.46	352.17	45.64	-4.747951411	4.525364011	0.458	0.990604699	0.002764917	0.011688769	0.005240047	98.97304738	5.174551026	5.467870224	5.335277894
346342	Clc1c(C)c(ccc1)NC(=O)CCN2CCN(CC2)Cc3ccccc3	-25.01	-4.93	-43.87	-4.67	28.47	371.18	35.58	-2.982115582	3.019361427	0.839	0.788765371	0.333638668	0.000178158	0.875439167	97.01033485	5.545275415	4.916402083	4.501197002
348152	c1ccn(c12)c(C)nn(c2=O)CC(=O)N3CCN(CC3)c4ccccc4	-24.83	-10.45	-41.44	-4.42	31.48	351.17	62.85	-2.42131284	1.283114916	0.71	0.575420082	0.98023361	0.016104221	0.361033112	85.19537633	3.408514651	4.322054162	3.803355332
379671	c1cccc(c12)[nH]c(nc2=O)CCC(=O)NC3CCN(CC3)Cc4ccccc4	-24.82	-11.38	-43.90	-4.63	35.09	390.21	78.09	-2.818828792	1.847030753	0.678	0.988109171	0.019135596	0.019180119	0.065982141	90.01873946	5.293396872	4.542402499	3.916695233
361402	c1ccccc1CCCN(C2=O)C[C@H](CC2)C(=O)N3CCC(CC3)C(=O)N	-24.42	-12.79	-42.09	-4.58	35.05	371.22	83.71	-2.735937286	1.559635883	0.824	0.123910248	0.965424895	1.19E-07	0.492180258	76.86176325	4.880250896	4.523805259	3.32360162
383023	O=C(N)C1CCN(CC1)[C@@H](CCC)c2nnnn2Cc3ccccc3	-23.97	-7.41	-38.46	-4.51	26.41	342.22	89.93	-2.52735408	1.34940971	0.828	0.25300625	0.186841726	2.15E-06	0.104163483	86.40150484	6.189275802	4.61253356	3.884795992
262306	c1ccccc1Cn(c(c23)ccs2)c(c3)C(=O)NCc4ncccc4	-23.84	-9.43	-40.30	-4.36	30.23	347.11	46.92	-4.02481866	3.294265745	0.591	0.410853356	0.123157322	0.078444242	0.221014202	96.55931602	7.309070769	5.66400315	5.440036446
256876	Clc1c(F)ccc(c1)S(=O)(=O)N[C@H](c2ccccc2)C(=O)N3CCCC3	-23.64	-5.03	-41.44	-4.55	27.39	396.07	66.48	-3.462531961	1.917558907	0.844	0.545877755	0.342778295	0.004138529	0.166991398	95.5287314	3.47031278	4.962691869	4.459124934
268368	c1nc(C)sc1CNC(=O)CN2C[C@H](CCC2)c3ccccc3	-23.26	-4.85	-37.42	-4.04	23.04	329.16	45.23	-2.837299257	2.701475126	0.917	0.079593107	0.006167945	0.010404289	0.39480266	90.84178108	7.064624101	4.953382963	4.531157578
122890	OCCN(C)Cc1c(-c2ccccc2)c(C)c(C)cc1NC	-23.14	-5.33	-35.92	-4.10	22.22	298.2	35.5	-3.720452315	3.380141064	0.857	0.001943014	0.526102126	1.19E-07	0.997583151	93.67336964	9.31616275	4.83363094	4.323928148
269343	c1ccccc1C(CC2)=NN(C2=O)CCC(=O)NCc3ccccc3	-23.07	-10.68	-36.90	-4.15	28.66	335.16	61.77	-2.715673676	1.927087264	0.882	0.964141965	6.28E-05	0.003262341	0.985416472	74.43952754	5.320244961	4.534462365	4.032057646
261555	c1cccnc1CNC(=O)CCc2nnc(cc2)N3CCCC3	-22.54	-9.77	-39.35	-4.08	30.65	311.17	71.01	-2.511839863	1.596540759	0.879	0.043459684	0.008122649	0.380508125	0.495331198	68.94621965	7.220518219	4.551037158	3.973060401
384693	c1ccccc1CCCN(CCNC2=O)[C@H]2CC(=O)N(C)Cc3ccccc3	-22.44	-13.43	-42.09	-4.61	37.69	379.23	52.65	-2.89329083	2.47844447	0.767	0.985952616	0.306647062	0.005934358	0.191019341	94.75679131	5.484729469	4.853851447	4.584261415
376690	C1CN(C)CCN1C(=O)c2c(cccc2)NC(=O)c(o3)cc(c34)cccc4	-22.33	-9.51	-42.96	-4.50	34.64	363.16	65.79	-2.818675047	2.079401997	0.777	0.887612581	0.625523984	9.54E-05	0.975014448	90.24684761	4.308969742	4.87469528	4.356422107
42045	COc1cc(ccc1)C[C@H](N(CC)CC)c2ncc(cc2)-c3ccccc3	-22.04	-6.48	-44.53	-5.11	34.08	360.22	25.36	-4.390499125	4.152289317	0.539	0.043843109	0.995688975	2.84E-05	0.96510458	96.91854166	9.166562016	5.114224595	4.547750744
25012	O=C(N)[C@@H]1N(O[C@@H](C1)C)c2cc(NC(=O)C)cc(c2)-c3ccccc3	-21.66	-13.05	-38.11	-4.47	33.97	339.16	84.66	-3.193802802	1.952972318	0.897	0.007046822	0.535847008	8.34E-07	0.185770467	92.21841773	4.533240953	4.719926313	4.205681634
A2	c1cccc(c12)c(nn(c2=O)CC(=O)N)C(=O)N3C[C@H](C)CCC3	-21.49	-15.45	-37.49	-4.25	35.70	328.15	98.29	-2.50127504	0.862659947	0.899	0.000280993	0.001227377	1.91E-06	0.79938972	74.14522423	3.139229071	4.358202949	3.721175699
284617	c1ccccc1-c(nc2C(=O)NC)cc(c2)-c3c(C(=O)NC)c[nH]c3	-21.46	-11.61	-38.73	-4.49	33.37	334.14	86.88	-3.646088733	2.408956495	0.685	0.135863721	0.070887618	0.005966008	0.182401642	98.91492662	7.265380051	5.6352812	4.43166243
398593	O=C(O)[C@@H](C1)N(CCC)C[C@H]([C@H]1OS(=O)(=O)O)c2c[nH]c(c23)cccc3	-21.41	-16.05	-37.31	-4.44	36.39	382.12	119.93	-1.938610743	-1.103802726	0.654	0.00281447	0.068023689	0.002413392	0.765238523	74.35198321	1.012158114	4.414263701	4.025775105
372793	c1ccccc1CC(=O)Nc2c(cccc2)N3CCOCC3	-21.40	-7.02	-35.73	-3.94	25.29	296.15	41.57	-3.003118704	2.510495929	0.943	0.041520204	0.013807059	2.50E-06	0.632925689	91.06348112	6.133941746	4.152398288	3.758218982
419733	O=C(O)[C@@H](C1)N(C2CC2)C[C@@H]([C@H]1OS(=O)(=O)O)c(c3)ccc(c34)cccc4	-21.37	-13.23	-37.89	-4.49	34.25	391.11	104.14	-1.730867235	0.361788116	0.754	0.000136977	0.044443641	0.002589524	0.008085691	96.61744341	0.84688954	4.702178544	4.30732248
424749	O=C(O)[C@@H](C1)N(CC)C[C@@H]([C@@H]1OS(=O)(=O)O)c2c(N(C)C)cc(F)cc2	-20.96	-11.12	-33.42	-4.08	27.67	390.13	107.38	-2.001845154	-0.45947992	0.701	0.012973152	0.205699176	0.032687306	0.117641173	63.25141493	1.89809188	4.076113063	3.32010986
24979	O=C(N)[C@H]1N(OCC1)c2cc(NC(=O)C)cc(c2)-c3ccccc3	-20.73	-8.27	-34.95	-4.24	26.73	325.14	84.66	-3.415351262	2.185484854	0.903	7.66E-05	0.486018538	9.18E-06	0.051278681	92.87228458	4.888584805	4.761235838	3.960887047
A3	c1nc(C)cnc1C(=O)NCC(=O)N2[C@@H](C)Cc(c23)cccc3	-20.70	-9.19	-34.05	-4.02	26.55	310.14	75.19	-1.793489673	1.341002097	0.932	0.241130307	0.132677585	5.27E-05	0.88540858	74.42887721	4.099161062	4.571296514	3.902288763
401477	O=C(O)[C@@H](C1)N(CC)C[C@H]([C@H]1OS(=O)(=O)O)CN(C2)CCc(c23)cccc3	-20.26	-11.96	-37.93	-4.44	34.08	398.15	107.38	-1.93265923	-1.212361084	0.684	0.003814944	0.554484725	0.001880586	0.979812145	60.14323782	1.416322717	4.028840299	3.376875746
384651	c1ccoc1C(=O)NCc(n2)n(c(c23)cccc3)-c4ccccc4	-19.98	-8.62	-34.14	-4.06	26.85	317.12	60.06	-3.569796037	3.095339445	0.626	0.820097387	0.016360896	0.000109196	0.779693186	94.70542692	4.718092154	4.689833023	4.517374193
424494	O=C(O)[C@H](C1)N(C(C)(C)C)C[C@H]([C@@H]1OS(=O)(=O)O)ONc2ccccc2	-19.75	-10.04	-35.66	-4.41	30.37	388.13	125.4	-1.785799356	-0.425977795	0.491	0.000270989	0.378382027	0.154190898	0.035922784	54.64313582	1.253476763	4.414190258	3.727378033
400193	O=S(=O)(O)O[C@@H]1[C@H](C(C)C)CN([C@H](C1)C(=O)O)Cc2occc2	-19.60	-13.80	-34.06	-3.92	32.17	347.1	117.28	-1.362972713	0.66896595	0.742	0.000982025	0.154414475	0.170760632	0.02537683	86.66202752	1.231819265	4.045663732	3.605610838
270353	Clc1ccc(cc1)NC(=O)c2oc(cc2)CNCc3sc(C)nc3	-19.41	-6.52	-38.20	-4.26	29.56	361.07	67.16	-4.045795934	3.15604259	0.689	0.814378798	0.001179659	0.000989437	0.011022976	93.81701479	3.621164271	5.520769725	4.810340648
403898	O=S(=O)(O)O[C@@H]1[C@H]([C@@H](O)CC(C)C)CN([C@H](C1)C(=O)O)CCCC	-19.35	-7.43	-36.98	-4.56	29.60	367.17	124.37	-1.118331736	0.588209144	0.519	9.76E-05	0.040321592	0.026915312	0.018246187	60.82682593	1.580729756	4.058292744	3.539374645
412280	O=C(O)[C@@H](C1)N(CC)C[C@H]([C@H]1OS(=O)(=O)O)[C@H](O)COc2ccccc2	-19.25	-13.73	-38.48	-4.62	37.59	389.11	133.6	-1.861183961	-1.146188004	0.54	0.004401414	0.268053353	0.014697552	0.007687248	62.52889058	1.482906392	3.904230406	3.350406802
420574	O=C(O)[C@@H](C1)N(CC)C[C@@H]([C@H]1OS(=O)(=O)O)Cc2cc(C)c(C)cc2	-19.15	-5.48	-37.54	-4.32	28.18	371.14	104.14	-1.905098733	-0.235059974	0.735	0.112020388	0.52191788	0.002860308	0.571115375	70.43677356	1.222897025	4.178580171	3.778137919
(S)-ketamine	Clc1ccccc1[C@]2(NC)C(=O)CCCC2	-18.98	-2.88	-26.73	-3.09	13.71	237.09	29.1	-2.901560377	2.101976685	0.857	0.021610139	0.152325898	1.80E-05	0.998407662	69.58306206	7.770963252	4.577060199	4.156802811
422720	O=C(O)[C@H](C1)N(CC)C[C@H]([C@@H]1OS(=O)(=O)O)C(=O)c([nH]2)cc(c23)cccc3	-18.92	-13.04	-41.02	-4.31	39.45	396.1	137	-2.084426981	-0.407329384	0.491	0.000339986	0.018635219	0.000835776	0.01285145	76.01550757	0.817854987	4.525301883	4.152536765
15655	O=C(O)[C@@H](C1)NC[C@@H]([C@@H]1OS(=O)(=O)O)N(C2=O)[C@@H](C)c(c23)cccc3CC	-18.90	-17.68	-37.05	-4.40	40.22	398.11	133.24	-1.439283643	0.119128895	0.62	0.010648868	0.079210274	0.100242078	0.003436397	49.89586733	1.26365861	3.891233455	3.41746301
196128	O=C1N(C)C[C@@H](CNC)[C@H](C)[C@@H]1c2ccccc2	-18.62	-8.66	-28.85	-3.54	22.43	246.17	32.34	-0.822245918	1.044259574	0.88	0.017768851	0.019942647	3.58E-07	0.974828064	31.38512962	8.606852319	4.61648625	3.59192651
407617	O=C(O)[C@@H](C1)N(CC)C[C@H]([C@@H]1OS(=O)(=O)O)C(=O)c2cc(C)c(C)cc2	-18.53	-12.35	-37.96	-4.47	36.25	385.12	121.21	-2.327479337	-0.486942621	0.558	0.051772065	0.107719526	0.000761747	0.207112402	74.8527843	1.257689052	4.167400193	3.77804546
386869	c1ccoc1C(=O)Nc(c(c23)C[S@@](=O)C2)n(n3)-c4ccccc4	-18.44	-5.64	-36.32	-4.05	27.57	327.07	83.12	-3.095509194	1.70543723	0.749	0.04259352	0.04048204	5.76E-05	0.916060388	93.75773977	2.77775371	4.881626539	4.677267933
21524	O=C(O)[C@H](C1)NC[C@H]([C@@H]1OS(=O)(=O)O)n(n2CC)c(=O)c(c23)c(C)ccc3	-18.30	-11.77	-37.42	-4.42	35.31	399.11	139.86	-2.332887334	-1.072202104	0.61	0.06547191	0.033210684	0.047920704	0.089095138	54.4071104	1.442334993	4.055887245	3.372304956
167433	CNCCN(C1=O)C[C@@H](NC1=O)c(c2)ccc(c23)cccc3	-18.21	-3.73	-34.03	-3.81	23.37	297.15	61.44	-2.476841054	1.511387384	0.83	0.024518719	0.874770224	0.009917915	0.81199497	81.64916369	8.258405595	5.171480126	4.673732461
50444	O=C(O)[C@@H](C1)NC[C@@H]([C@H]1OS(=O)(=O)O)n2cc(CCC)c(c23)cccc3	-17.94	-7.73	-37.84	-4.37	32.01	382.12	117.86	-1.566738394	-0.108073786	0.652	0.000875819	0.099128224	0.056604862	0.050105996	82.01005686	1.299702744	4.305117072	3.892673246
410580	O=C(O)[C@@H](C1)N(CC)C[C@H]([C@@H]1OS(=O)(=O)O)n2cnc(c2)-c3ccccc3	-17.77	-15.33	-38.05	-4.58	40.19	395.12	121.96	-1.802976697	-0.954409937	0.705	0.007321243	0.115477614	0.003463984	0.031414341	87.68115249	1.241639339	3.925184546	3.415569348
396166	Clc1cc(ccc1)[C@H]2[C@H](OS(=O)(=O)O)C[C@@H](C(=O)O)N(C2)C(C)(C)C	-17.66	-6.60	-37.57	-4.39	30.89	391.09	104.14	-1.781097279	0.170204944	0.76	0.00032059	0.08722838	0.009704947	0.493768722	76.36483124	1.18214414	4.779071089	4.294320152
32444	O=C(O)[C@@H](C1)NC[C@H]([C@@H]1OS(=O)(=O)O)C(=O)[C@@H]2N(C(C)C)CCCC2	-17.40	-6.74	-34.96	-4.18	28.48	378.15	133.24	-1.755793972	-1.291965577	0.549	6.52E-05	0.190985844	0.036684632	0.3447797	18.35936585	1.833628448	3.961266877	3.317149583
421927	O=C(O)[C@@H](C1)N(CC)C[C@H]([C@@H]1OS(=O)(=O)O)n2cnc(c2)C(=O)CCC	-17.33	-6.75	-36.75	-4.47	30.64	389.13	139.03	-1.388569066	-0.368303544	0.487	4.33E-05	0.125514656	0.027606547	0.491179079	38.67198315	1.838977653	3.851502583	3.334988378
410461	O=C(O)[C@@H](C1)N(CC)C[C@@H]([C@@H]1OS(=O)(=O)O)[C@H](O)C(=O)c2ccccc2	-17.24	-13.65	-37.97	-4.23	38.61	387.1	141.44	-1.814378393	-0.995508454	0.442	0.001977541	0.053374819	0.293945909	0.046003129	57.63720744	1.515176205	3.860777395	3.450011771
214334	O=C(O)[C@H](C1)NC[C@@H]([C@H]1OS(=O)(=O)O)[C@H](CC)[C@@H]2Cc(n23)cccc3=O	-17.20	-10.55	-37.70	-4.33	35.37	386.11	134.93	-1.953332283	-1.303143955	0.591	0.004476375	0.192577511	0.14527297	0.004824096	35.77836661	1.325200558	3.989867457	3.280834594
64155	O=C(O)[C@@H](C1)NC[C@@H]([C@@H]1OS(=O)(=O)O)c(c2)c(OC)cc(c23)n(C)nc3	-16.68	-12.22	-37.01	-4.25	36.80	385.09	139.98	-2.226321009	-1.157005014	0.62	0.000357367	0.130645618	0.092032015	0.009115347	41.09053055	1.365145903	4.137673178	3.411751248
424435	O=S(=O)(O)O[C@H]1[C@H](NC)CN([C@@H](C1)C(=O)O)CC(=O)c2ccccc2	-16.67	-16.25	-33.57	-4.14	37.29	372.1	133.24	-2.034894328	-0.828111727	0.439	0.02705784	0.029125564	0.107007682	0.141556486	41.61477497	1.206508938	4.034059141	3.419065971
13008	O=C(O)[C@H](C1)NC[C@H]([C@H]1OS(=O)(=O)O)Oc2cn(C)c(c23)cccc3	-16.59	-15.02	-33.63	-4.12	36.18	370.08	127.09	-2.116063532	-1.353979967	0.652	0.000398039	0.046542026	0.041441917	0.013155931	51.77340209	1.236705004	4.075368387	3.469686713
18660	O=C(O)[C@@H](C1)NC[C@H]([C@H]1OS(=O)(=O)O)N(C)C(=O)CCc2ccccc2	-16.44	-11.17	-37.18	-4.30	36.22	386.11	133.24	-1.474955858	-0.510404471	0.561	0.052797314	0.017937737	0.052561402	0.000980908	60.9970654	1.524748497	3.853777914	3.363870011
428222	O=S(=O)(O)O[C@@H]1[C@H](NC(=O)CC)CN([C@H](C1)C(=O)O)CC(C)(C)C	-16.35	-4.88	-35.94	-4.36	28.83	366.15	133.24	-0.885453142	0.666452984	0.571	4.60E-05	0.242422983	0.064352572	0.016329976	64.41894802	1.992628387	4.120392113	3.341422358
30774	O=C(O)[C@H](C1)NC[C@H]([C@H]1OS(=O)(=O)O)c2n(nc(c2)C)-c3ccc(F)cc3	-16.00	-9.38	-37.53	-4.23	35.14	399.09	130.75	-2.117439491	-0.64103342	0.636	0.002234167	0.000381852	5.56E-05	0.333772451	85.42883203	1.047987164	4.148209199	3.432962389
39663	O=C(O)[C@@H](C1)NC[C@H]([C@@H]1OS(=O)(=O)O)c(n2)n(CC)c(c23)cccc3	-15.98	-11.76	-33.08	-4.23	33.09	369.1	130.75	-1.814530537	-0.914057331	0.659	0.002495074	0.043590341	0.008706272	0.160162866	57.43383785	1.235728276	3.872193074	3.383742762
403145	O=S(=O)(O)O[C@H]1[C@H](C(C)C)CN([C@H](C1)C(=O)O)C(=O)c2occc2	-15.95	-19.80	-32.85	-4.07	40.78	361.08	134.35	-1.128852135	0.588058082	0.743	0.001883082	0.035937581	0.046665668	0.075366519	75.51816842	1.349291176	3.789241371	3.208142457
12773	O=C(O)[C@@H](C1)NC[C@H]([C@@H]1OS(=O)(=O)O)C[N+]2=C(NC)c(c23)cccc3	-15.87	-69.50	-33.72	-4.16	91.50	370.11	130.14	-2.105503659	-1.190426689	0.447	8.08E-05	0.989141226	0.00012958	0.028497962	33.07016734	1.196913848	3.844508174	3.373119416
685	O=C(O)[C@@H](C1)NC[C@@H]([C@H]1OS(=O)(=O)O)c2c[nH]c(c23)c(C)ccc3	-15.83	-9.58	-34.54	-4.09	32.38	354.09	128.72	-2.145894388	-0.887871772	0.607	0.000248916	0.223384291	0.016310155	0.112216994	52.80212099	1.150966546	4.267294989	3.7238158
168013	O=C(O)[C@@H](C1)NC[C@H]([C@H]1OS(=O)(=O)O)N2C[C@@H](C)[C@H](O)CCC2	-15.62	-15.63	-35.08	-4.13	39.22	352.13	136.4	-1.311674003	-0.675782955	0.474	0.000108257	0.683858812	0.04631269	0.005847127	14.03795806	2.808317999	3.576834204	3.217478156
396515	O=C(O)[C@@H](C1)N(CC)C[C@H]([C@H]1OS(=O)(=O)O)Cc2n(C)cnc2	-15.53	-8.99	-35.72	-4.11	33.28	347.12	121.96	-1.841492589	-2.12908344	0.687	0.000583822	0.183007956	0.02716434	0.040353194	17.13751308	1.233003878	4.009026517	3.302609558
7905	O=C(O)[C@H](C1)NC[C@H]([C@H]1OS(=O)(=O)O)N(C2)CCc(c23)cccc3	-15.48	-10.09	-33.81	-4.02	32.43	356.1	116.17	-2.054441922	-1.188859009	0.648	0.001661923	0.124443695	0.030230701	0.24597542	58.94262933	2.023857577	3.904714125	3.25926738
418933	O=C(O)[C@@H](C1)N(CC)C[C@H]([C@H]1OS(=O)(=O)O)C(=O)Nc2ccccc2	-15.47	-8.04	-34.75	-4.23	31.54	372.1	133.24	-2.033976303	-1.217899883	0.619	0.007477122	0.082977258	0.007685006	0.053226601	63.02220393	0.887418642	4.098980599	3.437213307
43934	O=C(O)[C@@H](C1)NC[C@@H]([C@@H]1OS(=O)(=O)O)N(C)c([nH]2)cc(c23)cc(F)cc3	-15.20	-11.43	-35.36	-4.29	35.89	387.09	131.96	-2.038770791	-0.550725815	0.553	0.000933693	0.032723777	0.001260579	0.056629099	59.58241376	0.8582323	3.968879675	3.274515385
64713	O=C(O)[C@@H](C1)NC[C@H]([C@H]1OS(=O)(=O)O)CC(=O)n2ccc(c23)cccc3	-15.17	-11.48	-36.06	-4.17	36.54	382.08	134.93	-1.870134235	-0.867335631	0.65	0.000112672	0.032214358	0.045455456	0.003666989	67.11061788	1.188560965	3.914136961	3.69076351
51921	O=C(O)[C@@H](C1)NC[C@@H]([C@@H]1OS(=O)(=O)O)N2CC(C2)c3ccccc3	-15.14	-5.28	-34.11	-4.06	28.31	356.1	116.17	-1.680225789	-1.613111628	0.636	0.025794797	0.047014203	0.018322945	0.72685653	31.0573674	1.501830192	3.928615398	3.294314255
407146	O=C(O)[C@H](C1)N(C(=O)C)C[C@H]([C@@H]1OS(=O)(=O)O)c([nH]2)cc(c23)cccc3	-15.09	-12.96	-36.45	-4.33	38.65	382.08	137	-2.113337362	-0.674286544	0.674	0.000461869	0.031632897	0.003868222	0.004757764	68.15897903	0.835024217	4.117761472	3.380731307
392118	O=S(=O)(O)O[C@H]1[C@H](C(C)C)CN([C@@H](C1)C(=O)O)c2ccccc2	-15.09	-7.06	-32.63	-4.12	28.72	343.11	104.14	-1.046232991	0.362719848	0.786	0.024612265	0.02190043	0.001505375	0.367805719	94.03396347	0.930986219	3.976261018	3.285358895
49496	O=C(O)[C@@H](C1)NC[C@@H]([C@@H]1OS(=O)(=O)O)N(C)C(=O)c2c(F)cccc2F	-14.85	-12.29	-33.20	-3.99	34.63	394.06	133.24	-0.760265646	-0.52065221	0.596	0.017504964	0.008760104	0.007863402	0.18940796	49.22574554	1.094484924	3.820011905	3.272727421
426288	O=C(O)[C@H](C1)N(C(=O)C)C[C@@H]([C@@H]1OS(=O)(=O)O)c2ncn(c2)C	-14.83	-10.08	-33.74	-3.96	32.94	347.08	139.03	-1.243512565	-1.655413395	0.688	7.27E-05	0.094849624	0.626315773	0.004730535	23.46545864	1.588136508	3.911523659	3.279348227
408726	O=C(O)[C@@H](C1)N(CC)C[C@@H]([C@@H]1OS(=O)(=O)O)c2cc(OC)ccc2	-14.44	-5.39	-32.49	-4.18	27.63	359.1	113.37	-1.961284472	-0.563400386	0.727	0.001643031	0.138492957	0.456991673	0.009350421	59.27036501	1.963317855	4.022139351	3.540628867
402659	O=S(=O)(O)O[C@H]1[C@H](CC(C)C)CN([C@H](C1)C(=O)O)CC(N)(C)C	-14.39	-10.20	-35.19	-4.38	35.38	352.17	130.16	-1.267715836	0.003809687	0.572	6.04E-06	0.111634351	4.28E-05	0.870806992	54.74164558	1.50727359	4.144725348	3.392930267
64619	O=C(O)[C@H](C1)NC[C@@H]([C@H]1OS(=O)(=O)O)NC(=O)COc2ccccc2	-14.14	-17.64	-34.50	-4.23	42.24	374.08	151.26	-2.144182837	-1.354150486	0.449	0.000871002	0.005848319	0.516067773	0.000510753	61.98381482	1.418649345	3.799428862	3.306583622
36713	O=C(O)[C@@H](C1)NC[C@@H]([C@@H]1OS(=O)(=O)O)Oc2cnn(c2)CC	-13.45	-13.28	-28.34	-3.68	31.86	335.08	139.98	-0.966991203	-0.771464305	0.575	9.47E-05	0.03655754	0.065373957	0.012133245	18.94919058	1.494143861	3.680096813	3.307320685
40489	O=C(O)[C@H](C1)NC[C@H]([C@@H]1OS(=O)(=O)O)O[C@H](C)C(=O)c2ccc(F)cc2	-13.39	-10.84	-35.20	-4.26	36.92	391.07	139.23	-1.907975413	-0.836012866	0.445	0.008700562	0.003664398	0.000284851	0.001800132	70.68655385	1.072197773	3.934226245	3.296474397
405466	O=C(O)[C@H](C1)N(C(=O)CC)C[C@H]([C@@H]1OS(=O)(=O)O)C(=O)c2ccccc2	-13.24	-12.46	-35.44	-4.37	39.02	385.08	138.28	-1.443923634	0.213458118	0.541	0.002956203	0.030157885	0.013105631	0.070031896	63.34609376	1.099084184	4.038861599	3.483093666
404106	O=S(=O)(O)O[C@H]1[C@@H](NC)CN([C@H](C1)C(=O)O)c2c(F)cc(F)cc2	-13.08	-11.61	-31.03	-4.00	33.57	366.07	116.17	-1.826347491	-0.766454114	0.642	3.65E-06	0.023102047	2.15E-06	0.382155269	71.60768649	1.01761681	3.669111543	3.150161718
409125	O=C(O)[C@@H](C1)N(CC)C[C@@H]([C@H]1OS(=O)(=O)O)c2ccc(C)cc2	-13.08	-4.29	-31.18	-4.14	26.53	343.11	104.14	-1.68638774	-0.746318473	0.78	0.025996836	0.109490633	0.005515873	0.705445409	69.8470019	1.218006187	4.068970734	3.39769956
400732	O=S(=O)(O)O[C@H]1[C@H](NCC)CN([C@H](C1)C(=O)O)Cc2ccccc2	-13.05	-11.41	-33.57	-4.33	36.25	358.12	116.17	-1.762513785	-0.834180227	0.604	0.002691945	0.935833156	0.033050179	0.080291495	48.3991093	1.129254152	3.95954995	3.485768797
421232	O=S(=O)(O)O[C@@H]1[C@H](NC)CN([C@H](C1)C(=O)O)C(=O)c2c(F)c(F)ccc2	-13.01	-10.50	-33.78	-4.22	35.49	394.06	133.24	-1.749267346	-0.554543905	0.596	0.000419527	0.087048881	0.012265921	0.156662017	66.54554498	1.636547827	4.047844244	3.392556353
22265	O=C(O)[C@@H](C1)NC[C@@H]([C@H]1OS(=O)(=O)O)Nc2occc2	-12.61	-9.40	-24.38	-3.41	24.58	306.05	138.1	-1.705672939	-0.95088326	0.54	2.35E-05	0.1830955	0.712335646	0.005310542	18.38477274	1.397931678	3.684582675	3.296186604
404269	O=S(=O)(O)O[C@H]1[C@@H](C(=O)O)CN([C@H](C1)C(=O)O)Cc2ccccc2	-12.42	-10.23	-32.65	-4.02	34.50	359.07	141.44	-1.22227832	-0.426960901	0.609	5.70E-05	0.024638785	0.366235316	0.009141683	61.5619111	0.829949193	3.815741662	3.451155651
16633	COCCC(=O)[C@@H]([C@@H]1OS(=O)(=O)O)CN[C@@H](C1)C(=O)O	-12.33	-11.82	-26.81	-3.62	29.93	311.07	139.23	-1.604182221	-2.815048456	0.497	0.001525535	0.021696104	0.151871085	0.193941534	20.29491357	1.876096907	3.695298395	3.286160288
391871	O=S(=O)(O)O[C@H]1[C@@H](OC)CN([C@@H](C1)C(=O)O)C(=O)CC	-11.82	-12.25	-27.74	-3.64	31.81	311.07	130.44	-0.539178584	-0.22587907	0.636	4.92E-05	0.322150946	0.870827317	0.006710089	31.74506838	1.78331947	3.68184909	3.218465595
429730	O=S(=O)(O)O[C@@H]1[C@H](C(=O)NC)CN([C@H](C1)C(=O)O)CCCC	-11.76	-13.78	-33.39	-4.09	39.51	338.11	133.24	-1.715608944	-0.599644147	0.529	0.004701292	0.362384081	0.547425777	0.045013625	39.89838992	1.630240193	4.049482967	3.492746849
392964	O=C(O)[C@@H](C1)N(C(C)C)C[C@H]([C@H]1OS(=O)(=O)O)C(=O)c2[nH]ccc2	-11.65	-7.28	-35.81	-4.23	35.66	360.1	137	-1.974419678	-1.252473871	0.494	0.001960347	0.120079257	0.033795357	0.006220287	37.90212437	1.25419611	4.146615712	3.497985467
4689	O=C(O)[C@H](C1)NC[C@H]([C@H]1OS(=O)(=O)O)C(=O)N(C)c2ccccc2	-11.34	-7.64	-30.65	-3.74	30.69	358.08	133.24	-2.434814763	-1.434884337	0.622	0.002978851	0.011517303	0.007835865	0.047869712	62.62982992	1.404269609	4.095995631	3.32646844
403532	O=S(=O)(O)O[C@H]1[C@H](C(=O)O)CN([C@@H](C1)C(=O)O)c2c(F)cc(F)cc2	-10.69	-6.20	-29.29	-3.87	28.68	381.03	141.44	-0.963310213	-0.01903589	0.622	0.000214339	0.00336362	0.005325675	0.008827415	86.3098974	0.981761363	3.782370454	3.333679071
6394	O=C(N)Cc(c(=O)[nH]1)cc(c12)cccc2	-10.22	-8.29	-20.47	-2.84	21.37	202.07	75.95	-2.61118173	0.814481842	0.746	0.000472449	0.060569342	0.000127912	0.135251656	83.86658408	7.09599668	4.081136989	3.040023995
