# Supplementary material for: De Novo Generation-Based Design of Potential Computational Hits Targeting the GluN1-GluN2A Receptor
Source: Molecules. 2026 Feb 2;31(3):522. doi: 10.3390/molecules31030522 (PMC12900030; doi:10.3390/molecules31030522)
Supplement: Supplementary file 1 [file molecules-31-00522-s001.zip › ESM_T2_A1.csv]

Frame	A:Asn616	A:Met641	A:Val644	A:Ala645	A:Thr648	B:Phe613	B:Asn614	B:Asn615	B:Val639	B:Leu642	B:Ala643	B:Thr646	C:Met641	C:Val644	C:Ala645	C:Thr648	D:Asn614	D:Leu642	D:Ala643	D:Thr646
1	-81.68	-6.8	-24.87	-10.08	-27.6	1.39	-75.33	-76.59	-17.04	-27.79	-5.42	-24.79	-7.27	-27.51	-8.75	-24.5	-74.51	-24.36	-9.98	-27.91
2	-86.47	-4.43	-27.59	-7.21	-29.85	3.19	-82.54	-73.13	-17.12	-23.05	-9.5	-30.33	-3.97	-17.39	-6.32	-29.41	-70.91	-25.79	-5.34	-31.89
3	-76.51	-3.72	-19.56	-6.42	-27.44	0.62	-75.78	-77.18	-18.73	-31.28	-8.01	-25.22	-7.94	-17.9	-7.56	-32.58	-73.84	-21.57	-7.32	-27.76
4	-80.04	6.07	-21.29	-8.65	-30.08	-1.08	-76.07	-73.13	-19.32	-25.25	-5.6	-24.4	-1.3	-27.8	-9.83	-33.04	-68.91	-27.71	-7.79	-27.59
5	-78.4	-4.43	-25.24	-6.93	-25.5	5.71	-73.74	-77.3	-20.14	-26.3	-6.96	-27.26	-2.24	-22.27	-7.21	-27.36	-75.49	-23.07	-11.51	-27.54
6	-83.59	1.06	-20.72	-9.67	-28.65	2.54	-77.6	-75.74	-14.03	-22.58	-8.22	-25.7	-1	-22.63	-5.37	-28.73	-74.07	-26.41	-11.93	-24.93
7	-84.01	-6.23	-26.39	-10.3	-30.49	6.93	-79.43	-78	-15.16	-25.06	-9.98	-27.44	-2.66	-25.05	-8.85	-28.08	-74.73	-27.29	-7.72	-27.93
8	-81.19	-5.25	-26.8	-9.65	-25.76	-3.4	-78.16	-76.22	-22.6	-25.17	-7.86	-30.09	-0.89	-21.04	-4.64	-31.32	-72.86	-23.12	-8.16	-28.22
9	-85.1	-1.26	-26.22	-9.68	-28.98	1.1	-82.2	-80.46	-16.08	-28.08	-8.22	-29.86	-1.69	-21.6	-8.11	-28.6	-68.27	-28.6	-8.52	-24.57
10	-77.64	1.44	-24.52	-9.16	-26.66	8.46	-76.83	-78.08	-16.15	-30.93	-9.25	-28.99	-1.67	-23.79	-4.75	-23.56	-74.18	-18.72	-5.7	-30.14
11	-88.45	-1.62	-24.48	-9.67	-30.54	7.85	-78.82	-81.7	-14.67	-27.84	-10.13	-30.06	-4.47	-28.49	-8.79	-30.67	-73.1	-21.54	-5.64	-31.53
12	-76.57	-2.7	-18.41	-6.06	-27.54	4.79	-79.98	-80.27	-23.21	-28.61	-5.6	-24.71	-2.18	-29.44	-8.15	-32.87	-72.78	-23.75	-9.11	-30.07
13	-87.84	-4.52	-22.66	-8.08	-32.24	-1.18	-75.09	-75.94	-20.19	-28.15	-7.05	-25.64	-6.26	-26.21	-6.32	-31.5	-77.32	-20.24	-5.48	-29.41
14	-89.39	-1.53	-23.52	-6.13	-29.73	2.53	-78.19	-78.46	-15.27	-29.24	-7.18	-31.99	-2.05	-24.82	-7.08	-29.02	-71.87	-25.6	-8.31	-29.86
15	-87.6	-3.24	-24.05	-9.12	-30.66	0.35	-74.5	-77.99	-11.55	-25.52	-3.78	-30.54	-4.25	-22.73	-8.19	-34.76	-76.9	-25.66	-9.09	-23.13
16	-81.17	-2.41	-26.74	-7.32	-30.95	10.2	-78.28	-80.53	-17.63	-22.56	-8.44	-29.06	2.48	-24.89	-1.66	-30.49	-72.85	-25.65	-5.45	-26.34
17	-84.62	-1.72	-23.38	-5.39	-31.37	6.57	-78.02	-70.26	-20.6	-29.92	-6.91	-31.68	-5.34	-30.69	-5.25	-28.76	-71.22	-30.06	-6.8	-25.33
18	-87.29	-4.88	-26.2	-4.7	-28.47	9.63	-73.39	-84.84	-16.99	-29.38	-4.26	-30.52	-3.59	-22.44	-9.94	-29.65	-69.5	-22.48	-6.27	-30.86
19	-91.6	-4.67	-23.73	-9	-27.81	4.3	-78.01	-78.23	-22.15	-29.1	-9.88	-29.9	-3.48	-22.62	-7.58	-30.9	-73.22	-22.39	-9.78	-29.67
20	-87.28	-5.87	-21.28	-5.11	-32.62	3.65	-75.44	-77.65	-20.05	-24.18	-9.25	-28.97	-3.71	-26.75	-9.26	-26.44	-68.57	-24.44	-7.74	-26.86
21	-79.54	3.35	-23.19	-7.9	-29.18	3.7	-76.33	-80.14	-13.34	-25.67	-5.37	-26.92	1.59	-23.64	-6.49	-30.26	-71.62	-29.09	-7.09	-34.5
22	-85.82	-7.42	-22.52	-4.87	-32.33	4.87	-77.38	-80.52	-18.92	-27.07	-9.68	-26.6	-2.21	-25.8	-4.1	-28.54	-74.08	-29.1	-7.41	-28.37
23	-84.78	-6.5	-29.39	-7.95	-34.3	3.91	-78.55	-78.35	-17.13	-30.46	-6.68	-27.79	-0.32	-21.85	-5.04	-28.82	-73.45	-21.4	-9.12	-29.38
24	-84.01	-9.22	-26.35	-8.38	-30.95	3.57	-76.76	-80.14	-14.44	-29.7	-10.16	-32.42	-5.82	-26.38	-8.3	-25.52	-75.21	-32.21	-6.23	-26.36
25	-83.6	-3.61	-29.59	-6.92	-27.04	1.93	-80.05	-76.4	-16.66	-26.64	-5	-29.65	-6.97	-25.79	-8.69	-31.77	-74.26	-25.05	-4.35	-25.53
26	-84.65	-2.42	-20.08	-4.57	-30.05	7.16	-76.96	-76.52	-20.9	-29.03	-5.68	-26.3	-1.35	-26.35	-8.29	-28.1	-70.7	-23.07	-2.76	-23.11
27	-82.28	-1.22	-25.89	-7.11	-27.98	6.22	-78.11	-81.05	-15.1	-30.72	-7.68	-30.73	-5.57	-27.12	-5.69	-29.87	-73.3	-26.09	-5.22	-24.06
28	-79.61	0.27	-21.2	-8.3	-28.8	-0.46	-71.32	-75.74	-15.64	-27.01	-0.05	-29.42	-5.25	-24.1	-7.9	-27.9	-74.54	-22.6	-7.24	-31.83
29	-82.81	-0.17	-28.54	-7.89	-27.87	2.76	-72.25	-81.3	-22.12	-26.9	-9.4	-30.86	0.2	-22.92	-9.82	-31.09	-75.69	-25.22	-5.45	-26.86
30	-81.44	3.07	-18.86	-6.64	-26.11	1.29	-76.19	-78.54	-18.1	-16.58	-0.57	-33.16	1.37	-26.02	-7.56	-30.03	-74.9	-21.16	-9.05	-28.25
31	-81.97	-5.04	-24.67	-6.8	-32.71	6.66	-72.71	-76.66	-20.22	-24.01	-4.89	-28.51	-0.34	-24.03	-8.83	-29.45	-71.8	-25.04	-7.52	-26.34
32	-81.3	1.9	-25.95	-3.64	-30.97	4.25	-78.94	-80.67	-15.36	-31.64	-7.91	-31.7	-1.5	-27.33	-7.92	-30.18	-74.03	-22.4	-6.77	-34.11
33	-82.59	-2.76	-22.4	-3.3	-26.44	4.54	-74.7	-80.65	-12.47	-30.86	-4.74	-25.74	-2.94	-24.05	0.59	-26.02	-74.57	-26.11	-8.97	-28.46
34	-85.97	-8.69	-23.94	-8.39	-31.44	10.3	-73.9	-82.37	-16.66	-22.21	-8.88	-29.42	0.83	-18.75	-8.03	-31.94	-70.69	-21.36	-8.48	-26.26
35	-86.94	-5.48	-26.82	-8.94	-28.33	2.91	-77.42	-76.97	-20.36	-21.89	-8.7	-28.5	-3.41	-25.96	-6.43	-30.27	-74.8	-26.87	-7.51	-29
36	-77.6	-4.49	-24.89	-6.09	-31.64	2.54	-78.48	-79.77	-21.63	-25.44	-8.81	-33.15	-2.9	-24.03	-5.07	-29.24	-75.88	-24.67	-7.63	-26.65
37	-84.12	1.17	-23.88	-3.73	-26.24	-0.48	-75.19	-77.68	-18.57	-26.48	-6.01	-30.36	3.13	-24.04	-6.51	-25.67	-69.41	-22.47	-11.18	-31.47
38	-85.8	3.81	-29.31	-9.37	-33.15	7.35	-71.44	-79.97	-19.2	-26.7	-7.62	-31.9	-3.15	-19.09	-5.79	-31.52	-74.26	-20.1	-11.23	-27.49
39	-83.48	6.22	-22.38	-5.11	-30.83	-2.26	-80.06	-72	-12.64	-27.06	-8.23	-29.86	-5.71	-26.14	-9.05	-30.54	-74.92	-19.59	-6.75	-30.74
40	-83.67	-5.17	-24.28	-7.5	-28.5	3.48	-76.23	-77.42	-19.39	-21.4	-8.12	-28.51	-3.9	-23.73	-2.26	-30.52	-75.1	-25.35	-6.26	-28.67
41	-84.46	-6.66	-18.51	-7.75	-31.42	0.22	-80.76	-78.74	-15.15	-28.92	-10.5	-33.85	-1.65	-25.71	-6.39	-29.86	-75.04	-26.2	-7	-26.91
42	-82.38	-3.17	-28.35	-6.62	-28.89	7.87	-79.07	-83.94	-20.17	-22.88	-8.47	-28.54	-0.97	-27.57	-6.88	-28.12	-77.69	-25.26	-9.27	-26.97
43	-81.78	-3.39	-27.08	-9.81	-31.23	5.41	-78.48	-77.63	-16.18	-26.25	-7.87	-27.13	-1.41	-26.78	-9.05	-25.54	-73.05	-27.1	-7.12	-30.62
44	-86.66	-1.87	-25.57	-8.4	-29.65	5.95	-76.8	-83.32	-18.86	-30.72	-6.74	-30.2	3.96	-19.91	-6.7	-30.5	-72.64	-24.82	-4.63	-27.95
45	-82.72	-4.65	-23.19	-9.3	-31.65	3.89	-81.41	-79.26	-17.93	-29.43	-6.9	-28.43	-7.02	-28.1	-10.15	-30.94	-73.36	-25.98	-6.73	-28.87
46	-88.44	6.07	-25.76	-6.9	-33.55	3.12	-78.3	-80.99	-18.87	-23.12	-9.4	-32.08	-2.79	-23.89	-5.77	-29.04	-77.28	-19.64	-6.93	-31.91
47	-82.43	-1.18	-23.85	-6.14	-29.67	1.61	-75.93	-76.35	-17.16	-17.83	-9.18	-25.12	1.02	-20.84	-5.53	-31.72	-74.21	-24.01	-6.17	-32.11
48	-85.77	-3.54	-27.55	-8.99	-32.7	4.73	-74.89	-76.86	-19.81	-30.55	-4.64	-30.38	-1.22	-21.13	-6.43	-29.66	-71.56	-24.4	-10.89	-32.08
49	-85.76	-0.21	-24.9	-5.26	-28.17	0.84	-73.15	-79.02	-14.6	-25.95	-6.05	-34.09	5.13	-24.46	-9.43	-30.04	-74.81	-30.54	-8.73	-30.06
50	-83.57	-2.26	-29.51	-10.24	-27.61	7.03	-73.06	-80.36	-13.19	-22.07	-9.1	-26.11	1.88	-23.58	-7.05	-30.84	-74.41	-32.49	-8.54	-32.76
51	-84.87	-2.96	-21.22	-7.05	-30.3	4.54	-77.49	-68.67	-19.3	-32.07	-8.76	-26.44	-3.26	-25.42	-4.85	-26.93	-75.95	-27	-6.71	-32.75
