# Supplementary material for: De Novo Generation-Based Design of Potential Computational Hits Targeting the GluN1-GluN2A Receptor
Source: Molecules. 2026 Feb 2;31(3):522. doi: 10.3390/molecules31030522 (PMC12900030; doi:10.3390/molecules31030522)
Supplement: Supplementary file 1 [file molecules-31-00522-s001.zip › ESM_T3_A2.csv]

Frame	A:Val644	A:Ala645	A:Thr648	B:Val639	B:Leu642	B:Ala643	B:Thr646	C:Asn616	C:Met641	C:Val644	C:Ala645	C:Thr648	D:Val612	D:Phe613	D:Asn614	D:Val639	D:Leu642	D:Ala643	D:Thr646
1	-23.43	-9.47	-32.19	-18.22	-23.31	-3.14	-28.68	-80.68	-1.32	-21.61	-8.1	-27.93	-20.29	-2.36	-72.44	-20	-27.71	-10.93	-29.07
2	-23.56	-8.22	-29.92	-15.14	-28.43	-5.44	-29.75	-77.74	0.25	-23.54	-9.42	-30.7	-14.99	-4.19	-75.61	-16.38	-30.46	-6.86	-30.94
3	-24.29	-9.6	-30.29	-20.2	-21.78	-7.88	-27.81	-79.68	-3.47	-23.92	-6.99	-29.18	-19.35	5.09	-71.23	-17.35	-30.21	-8.53	-28.91
4	-26.47	-7.14	-32	-18.17	-20.57	-2.98	-24.7	-77.28	-5.84	-21.73	-8.12	-21.22	-15.3	1.93	-74.75	-17.64	-24.1	-8.62	-28.95
5	-25.71	-3.59	-28.06	-9.79	-27.03	-7.99	-27.75	-77.32	2.44	-26.82	-10.74	-29.71	-17.76	1.42	-78.44	-13.48	-27.88	-4.21	-31.92
6	-26.61	-6.86	-29.82	-15.97	-23.97	-9.38	-28.28	-80.32	1.7	-19.65	-7.12	-26.86	-20.11	4.23	-76.61	-14.37	-25.43	-11.2	-27.32
7	-21.5	-9.75	-33.25	-17.47	-29.12	-10.08	-29.44	-80.93	-2.91	-22.96	-7.89	-30.99	-18.28	4.74	-74.72	-17.56	-29.04	-9.01	-28.04
8	-19.88	-5.01	-31.6	-13.72	-28.37	-2.14	-31.46	-83.11	1.75	-19.47	-10.46	-29.5	-21.33	1.23	-73.53	-18.41	-29.48	-5.76	-29.29
9	-22.26	-8.26	-25.89	-18.12	-26.26	-7.87	-32.78	-77.37	0.36	-25.27	-7.48	-31.85	-18.33	5.6	-70.66	-19.03	-22.49	-4.76	-25.24
10	-26.28	-8.5	-31.45	-21.29	-25.4	-2.56	-32.89	-81.61	-2.43	-23.85	-7.32	-26.39	-21.29	10.91	-77	-20.22	-25.46	-5.82	-34.2
11	-24.54	-6.39	-29.79	-18.06	-23.82	-7.17	-27.12	-79.62	1.56	-27.29	-3.68	-28.96	-13.49	5.17	-76.18	-17.92	-28.12	-9.28	-33.08
12	-25.51	-7.46	-30.23	-13.94	-29.53	-6.64	-28.95	-75.66	-6.56	-26.21	-8.49	-34.99	-9.46	5.7	-71.21	-17.02	-27.01	-4.03	-29.48
13	-20.6	-5.51	-32.3	-17.81	-26.73	-5.64	-27.78	-77.53	-4.45	-24.83	-9.61	-28.82	-14.19	2.12	-73.72	-17.91	-29.19	-7.31	-29.51
14	-22.61	-9.5	-27.02	-14.4	-23.39	-6.23	-29.19	-79.53	1.07	-24.93	-8.23	-27	-14.4	0.8	-73.68	-20.38	-24.34	-9.3	-27.05
15	-24.96	-3.94	-33.17	-16.39	-23.3	-8.33	-33.03	-79.76	-4.15	-22.05	-8.15	-29.82	-12.72	1.36	-74.61	-20.9	-26.66	-5.5	-29.97
16	-22.58	-11.08	-32.08	-18.6	-16.9	-5.45	-25.13	-80.07	3.8	-23.97	-7.92	-28.68	-16.52	1.7	-75.05	-18.87	-29.31	-6.18	-26.46
17	-18.94	-5.68	-28.85	-16.73	-22.57	-7.07	-31.13	-80.58	-1.64	-20.21	-7.58	-28.65	-16.41	-4.43	-80.35	-12.85	-24.7	-8.08	-31.27
18	-21.47	-8.22	-26.07	-16.78	-23.2	-7.06	-29.19	-78.59	0.14	-22.87	-9.97	-37.25	-16.05	-0.28	-73.86	-18.63	-23.84	-6.92	-26.9
19	-19.43	-6.52	-21.3	-21.58	-23.76	-7.8	-31.51	-80.07	-0.59	-27.6	-3.44	-34.08	-10.56	5.35	-73.51	-17.43	-27.32	-6.63	-30.6
20	-16.74	-6.51	-26.45	-17.98	-17.82	-7.36	-30.87	-78.94	0.28	-25.2	-9.82	-33.7	-20.47	6.84	-71.52	-19.58	-23.93	-8.4	-27.98
21	-27.01	-7.49	-27.56	-18.18	-27.09	-8.34	-32.03	-77.55	-5.16	-26.56	-8.51	-28.33	-21.07	1.4	-68.97	-21.22	-24.44	-4.82	-27.7
22	-24.14	-8.56	-28.75	-11.72	-21.56	-7.54	-25.71	-80.27	-4.4	-23.97	-7.5	-27.11	-20.5	2.49	-77.25	-19.81	-24.68	-9.26	-30.12
23	-16.34	-5.98	-30.33	-15.5	-25.98	-6.18	-27.62	-78.26	1.05	-28.24	-9.45	-28.04	-14.79	4.36	-74.35	-15.12	-25.99	-4.01	-32.19
24	-23.84	-4.68	-25.35	-18.23	-17.64	-5.86	-27.76	-77.88	-3.89	-16.17	-9.13	-32.83	-12.89	5.02	-74.38	-12.88	-30.3	-3.96	-26.02
25	-27.61	-6.99	-28.75	-14.51	-21.71	-8.69	-29.23	-76.34	-3.84	-21.42	-10.35	-25.33	-17.95	2.73	-72.54	-21.75	-28.33	-8.88	-28.52
26	-21.61	-6.6	-28.49	-14.84	-22.73	-2.61	-31.78	-74.21	-1.59	-24.76	-6.16	-29.55	-19.83	-0.06	-66.88	-20.36	-30.09	-3.09	-30.77
27	-23.49	-6.02	-27.12	-19.95	-25.09	-4.8	-27.99	-79.51	-1.89	-21.8	-7.06	-27.36	-21.06	0.26	-77.01	-18.78	-26.78	-4.81	-29.01
28	-20.99	-3.46	-32.27	-15.97	-26.82	-8.81	-32.72	-78.83	-4.72	-25.88	-9.06	-30.56	-18	10.13	-70.76	-17.7	-29.29	-6.96	-30.38
29	-24.33	-5.8	-32.46	-17.04	-24.09	-5.18	-27.05	-75.66	-0.49	-26.21	-5.5	-28.24	-13.28	6.04	-72.1	-19.67	-21.43	-6.72	-27.68
30	-23.09	-4.94	-27.54	-23.46	-28.63	-5.89	-32.4	-77.85	-0.58	-25.78	-6.35	-29.98	-17.56	2.69	-70.14	-17.7	-31.07	-7.42	-32.07
31	-20.78	-3.13	-30.7	-18.35	-26.84	-5.67	-25.14	-74.17	-0.38	-22.18	-5.59	-32.1	-19.8	7.82	-68.62	-16.96	-30.52	-4.27	-30.27
32	-25.66	-7.93	-27.49	-16.6	-25.62	-10.17	-29.8	-79.08	-2.47	-19.39	-9.55	-28.38	-18.26	5.4	-70.1	-12.79	-25.06	-10.24	-27.67
33	-22.37	-5.81	-26.21	-16.23	-19.74	-2.68	-31.73	-77.84	5.98	-22.28	-6.24	-29.88	-18.33	6.6	-70.07	-20.5	-30.21	-9.26	-29.75
34	-27.48	-10.15	-30.98	-12.37	-23.85	-3.64	-29.07	-77.42	5.67	-18.23	-5.99	-29.08	-17.36	5.48	-75.36	-17.4	-28.39	-8.56	-31.18
35	-22.94	-2.7	-27.8	-18.04	-19.29	-4.2	-30.72	-79.57	-3.74	-27.28	-8.57	-29.52	-16.7	11.04	-73.51	-18	-23.18	-6.95	-28.17
36	-20.65	-8.25	-25.83	-19.5	-22.77	-2.96	-24.65	-76.57	-5.1	-26.93	-9.17	-28.12	-20.55	6.94	-75.16	-14.45	-29.85	-4.66	-29.06
37	-26.36	-10.5	-29.76	-18.27	-24.78	-2.11	-28.92	-77.21	1.74	-22.77	-4.77	-31.24	-18.56	4.88	-73.51	-18.68	-25.29	-6.77	-26.8
38	-22.97	-9.43	-27.89	-19.93	-22.44	-6.42	-31.44	-82.84	0.22	-28.68	-11.25	-28.44	-19.26	-3.38	-73.23	-18.67	-28.73	-5.92	-28.3
39	-24.2	-9.82	-29.63	-11.51	-20.05	-5.58	-25.46	-77.65	0.76	-21.62	-3.54	-28.61	-17.79	-1.25	-71.43	-15.21	-28.64	-8.93	-27.16
40	-21.18	-6.37	-30.34	-19.39	-23.23	-7.48	-30.96	-76.5	-6.8	-21.36	-4.55	-31.15	-21.03	6.74	-67.41	-16.63	-33.27	-6.02	-26.27
41	-25.26	-10.88	-23.9	-17.61	-21.6	-8.74	-29.86	-76.57	-1.38	-24.22	-6.02	-24.82	-20.8	4.8	-70.85	-16.92	-30.11	-8.8	-31.31
42	-22.67	-5.22	-28.84	-19.96	-22.9	-8.59	-27.75	-78.58	4.52	-26.97	-8.28	-32.78	-16.64	0.19	-69.96	-20.21	-28.11	-4.65	-29.37
43	-21.46	-8.1	-22.94	-15.93	-26.98	-6.64	-31.38	-79.87	3.42	-21.51	-7.37	-29.94	-18.72	0.53	-77.93	-20.04	-26.69	-10.92	-28.66
44	-18.04	-5.84	-33.64	-15.14	-26.45	-5.83	-25.05	-78.75	-0.43	-25.65	-2.16	-32.39	-19.28	1.82	-76.78	-16.63	-28.53	-8.34	-27.83
45	-23.4	0.54	-27.01	-17.76	-26.26	-9.55	-30.1	-84.9	-1.01	-15.66	-8.6	-28.13	-21.99	-1.35	-71.47	-17.61	-28.2	-7.54	-25.95
46	-26.5	-4.22	-31.88	-17.23	-21.28	-3.38	-27.21	-81.74	-2.41	-23.21	-4.36	-30.34	-22.51	1.4	-76.29	-21.19	-26.6	-8.85	-29.07
47	-21.17	-7.46	-27.41	-11.62	-23.95	-6.92	-32.72	-72.3	-1.89	-20.23	-7.99	-28.13	-18.97	1.22	-71.16	-20.02	-26.6	-5.56	-28.8
48	-22.43	-4.35	-28.17	-12.92	-25.59	-6.72	-26.07	-81.69	2.45	-25.88	-8.13	-28.93	-17.4	4.67	-78.25	-18.11	-28.84	-8.43	-30.25
49	-23.09	-8.3	-29.66	-16.64	-24.46	-4.13	-25.51	-82.92	-1.19	-26.77	-1.91	-29.71	-19.21	5.83	-75.36	-17.19	-28.62	-11.75	-28.53
50	-27.57	-8.44	-28.9	-15.86	-28.31	-6.77	-27.93	-79.97	-0.48	-19.52	-4.28	-31.35	-19.45	-0.49	-77.39	-11.81	-27.8	-8.99	-30.75
51	-23.28	-2.64	-27.11	-21.67	-28.91	-8.15	-28.93	-78.92	-3.78	-24.18	-5.74	-28.7	-16.42	2.67	-72.54	-18.8	-25.25	-5.06	-30.56
