# Supplementary material for: De Novo Generation-Based Design of Potential Computational Hits Targeting the GluN1-GluN2A Receptor
Source: Molecules. 2026 Feb 2;31(3):522. doi: 10.3390/molecules31030522 (PMC12900030; doi:10.3390/molecules31030522)
Supplement: Supplementary file 1 [file molecules-31-00522-s001.zip › ESM_T4_A3.csv]

Frame	A:Val613	A:Leu614	A:Leu615	A:Asn616	A:Ala637	A:Ala640	A:Met641	A:Val644	B:Leu611	B:Phe613	B:Asn614	B:Asn615	B:Ala635	B:Val639	B:Leu642	C:Leu614	C:Leu615	C:Asn616	C:Val644	D:Asn615	D:Val639
1	-16.23	-15.22	-18.98	-76.31	-4.8	0.06	-5.22	-21.3	-16.3	3.74	-77.42	-79.46	-3.05	-15.66	-26.07	-17.71	-22.78	-74.92	-23.6	-78.85	-21.19
2	-21.53	-21.39	-23.43	-73.61	-5.46	-3.41	2.62	-20.02	-21.61	0.69	-76.57	-82.15	-5.12	-15.14	-27.88	-17.89	-18.01	-81.42	-23.27	-80.06	-15.29
3	-20.64	-13.59	-21.54	-72.2	-2.26	-2.35	-5.74	-26.03	-16.07	3.13	-71.38	-80.46	-4.16	-16.58	-21.77	-18.92	-23.63	-78.41	-22.36	-79.36	-19.53
4	-21.82	-18.21	-20.23	-78.66	-7.18	-1.1	-1.12	-22.12	-15.28	0.29	-75.94	-79.24	-8	-19.73	-26.74	-19.02	-19.57	-79.12	-22.11	-79.2	-20.3
5	-14.76	-20.02	-20.1	-77.51	-5.45	-5.9	-6.04	-26.64	-13.28	1.54	-78.33	-77.65	-9.13	-21.36	-27.8	-18.92	-20.92	-69.23	-22.14	-77.85	-18.16
6	-18.21	-14.04	-22.79	-85.37	-4.64	-2.92	-4.02	-23.01	-11.46	-4.38	-75.85	-77.35	-1.62	-20.05	-20.71	-18.7	-21.24	-74.49	-22.73	-80.44	-15.68
7	-14.14	-21.32	-22.4	-75.1	-5.48	2.4	-3.41	-19.79	-15.7	0.51	-79.37	-82.01	-3.49	-18.62	-26.64	-19.15	-19.69	-77.63	-20.14	-82.97	-13.63
8	-16.57	-21.3	-21.45	-74.11	-4.29	-4.36	-3.91	-24.56	-15.74	-1.3	-77.86	-86.19	-3.86	-17.37	-22.78	-24.05	-22.31	-75.03	-20.75	-83.26	-12.2
9	-20.88	-13	-18.19	-76.7	-4.14	-6.3	-2.91	-17.26	-16.2	4.81	-76.28	-80.62	-5.45	-17.3	-24.04	-22.32	-19.36	-80.48	-17.46	-81.05	-19.24
10	-18.48	-14.86	-22.39	-77.78	-0.76	-1.84	-0.28	-22.69	-12.51	2.28	-79.56	-74.97	-5.38	-17.37	-20.29	-20.66	-25.27	-81.4	-22.86	-75.3	-16.88
11	-21.39	-14.28	-23.83	-75.88	-7.5	-2.55	-3.25	-22.75	-19.61	3.98	-75.73	-81.84	-7.1	-15.03	-20.36	-20.5	-21.22	-76.43	-25.13	-74.33	-22.17
12	-16.51	-20.58	-22.16	-82.02	-5.58	-4.22	-8.84	-21.92	-15.08	4.23	-77.96	-82.59	-6.81	-18.37	-23.76	-14.01	-21.43	-76.84	-25.07	-75.86	-18.97
13	-17.7	-12.52	-22.86	-78.01	-5.51	-7.88	0.9	-23.11	-17.34	3.94	-78.99	-77.62	-7.97	-16.71	-20	-16.56	-16.24	-78.49	-15.27	-72.97	-23.76
14	-21.59	-18.92	-21.84	-84.45	-6.83	-4.37	-4.78	-23.49	-15.75	-0.45	-71.61	-79.03	-4.72	-18.86	-22.8	-16.65	-20.99	-81.95	-25.51	-77.56	-13.87
15	-22.44	-15.84	-20.27	-83.35	-3.3	-3.78	-5.39	-26.5	-21.87	-1.14	-72.98	-78.21	-5.34	-19.76	-25.74	-16.16	-17.29	-74.99	-19.56	-76.26	-18.87
16	-14.25	-19.64	-23.16	-75.07	-3.94	-3.82	-7.52	-25.71	-16.23	-1.31	-75.19	-77.18	-3.65	-16.19	-19.83	-21.17	-23.46	-77.02	-20.39	-82.91	-18.63
17	-16.11	-24.62	-21.1	-75.79	-2.71	-2.01	-3.42	-25.38	-11.94	0.35	-76.98	-83.98	-6.4	-15.64	-25.61	-22.15	-22.52	-77.65	-21.29	-79.48	-19.39
18	-12.68	-18.83	-22.39	-76.73	-1.73	-0.91	-4.76	-22.1	-13.49	6.6	-71.3	-79.16	-2.85	-20.06	-22.27	-16.83	-19.74	-81	-20.42	-81.14	-15.32
19	-12.87	-13.53	-18.96	-79.34	-3.55	-2.45	-3.02	-20.51	-17.08	0.2	-84.35	-82.26	-7.33	-19.12	-27.55	-18.89	-18.62	-78.3	-20.86	-82.07	-21.75
20	-16.94	-19.98	-19.03	-77.48	0.67	-2.88	-5.31	-20.26	-16.4	4.69	-77.54	-74.25	-4.54	-19.34	-20.94	-20.37	-19.15	-80.27	-23.84	-75.03	-15.95
21	-17.48	-22.1	-20.72	-81.62	-5.24	-6.23	-6.65	-24.9	-13.96	3.87	-77.93	-76.41	-5.08	-16.21	-21.57	-14.97	-18.89	-73.26	-22.78	-76.58	-14.44
22	-17.35	-15.15	-21.54	-81.07	-8.29	-1.72	-3.57	-23.85	-20.05	3.41	-76.52	-78.54	-6.21	-19.46	-26.49	-20.39	-14.59	-77.66	-23.42	-74.68	-19.07
23	-19.24	-20.45	-25.19	-83.86	-4.87	-4.87	-8.28	-23.01	-13.99	2.85	-77.96	-79.68	-3.8	-15.95	-29.8	-16.13	-19.71	-76.62	-22.93	-77.56	-19.39
24	-12.06	-18.68	-29.02	-83.21	-2.92	-0.33	-4.08	-21.99	-14.55	9.5	-83.68	-77.11	-5.58	-19.97	-23.93	-20.92	-19.11	-79.36	-18.62	-76.35	-22.82
25	-17	-18.34	-20.2	-76.93	-4.48	-3.89	-5.34	-21.46	-16.48	5.08	-75.08	-73.87	-6.86	-19.63	-22.64	-22.23	-17.71	-78.43	-27.7	-75.71	-15.24
26	-16.95	-15.59	-11.91	-77.75	-5.85	-6.6	-2.67	-25.79	-16.95	-1.07	-76.6	-72.49	-4.99	-15.33	-25.16	-23.46	-20.85	-80.94	-23.44	-76.11	-14.35
27	-16.81	-19.89	-26.24	-78.6	-3.64	-5.38	-1.61	-26.29	-19.55	1.02	-79.1	-77.42	-4.81	-19.42	-24.28	-22.97	-17.83	-77.53	-26.4	-77.28	-22.7
28	-11.84	-15.41	-17.32	-80.21	-3.24	-4.73	2.14	-20.04	-10.14	1.98	-78.54	-77.88	-0.47	-17.36	-24.63	-19.39	-23.53	-79.54	-21.84	-76.79	-19.69
29	-13.22	-22.75	-17.61	-81.96	-8.17	-5.02	-8	-26.52	-20.96	5.08	-75.51	-74.43	-3.91	-15.14	-27.48	-21.56	-27.56	-71.78	-22.68	-79.05	-18.6
30	-13.69	-18.99	-17.8	-77.86	-4.03	-5.94	0.51	-21.82	-21.11	3.12	-74.21	-78.28	-4.04	-16.92	-24.64	-22.69	-24.52	-81.71	-19.48	-77.76	-18.49
31	-15.41	-15.75	-17.4	-80.37	-3.8	-5.96	-4.28	-25.37	-19.18	4.61	-78.31	-80.91	-5.51	-18.91	-19.93	-9.18	-18.71	-75.13	-21.68	-78.93	-21.93
32	-10.45	-21.29	-21.64	-81.13	-7.11	-6.52	-6.74	-26.03	-20.61	9.14	-76.06	-75.7	-5.51	-18.7	-23.78	-18.7	-21.82	-75.73	-18.42	-77.18	-20.78
33	-19.16	-18.92	-22.9	-74.3	0.57	-5.48	0.75	-23.72	-16.72	-0.45	-79.76	-73.38	-3.36	-16.11	-23.33	-19.69	-15.94	-77.31	-21.38	-77.68	-18.33
34	-19.22	-17.63	-22.08	-79	-4.66	-4.25	-5.72	-22.64	-19.37	4.78	-80.47	-77.14	-6.07	-16.54	-22.01	-17.67	-20.36	-76.94	-21.72	-80.96	-17.93
35	-13.33	-24.09	-20.54	-79.57	-5.21	-2.15	-8.28	-21.36	-19.88	0.71	-75.8	-75.29	-5.78	-10.48	-26.25	-14.65	-24.68	-79.08	-27.72	-80.71	-20.66
36	-15.57	-20.13	-11.65	-81.2	-2.38	-4.35	-6.16	-22.58	-20.34	7.53	-77.23	-79.17	-4.04	-13.88	-21.91	-15.41	-22.58	-80.63	-21.75	-78.57	-19.89
37	-19.55	-16.16	-15.93	-74.97	-4.09	-5.21	-7.42	-22.4	-21.21	5.47	-75.26	-79.24	-1.91	-15	-21.98	-10.96	-18.14	-76.49	-17.21	-80.85	-18.72
38	-14.8	-20.33	-19.33	-77.05	-0.37	-6.34	-2.48	-28.31	-12.91	1.19	-74.87	-72.34	-7.42	-19.09	-28.62	-14.8	-21.99	-79.12	-18.09	-71.32	-19.98
39	-20.08	-18.15	-20.54	-75.41	-0.56	-3.14	-10.06	-23.58	-19.61	5.01	-74.45	-73.98	-6.41	-19.24	-25.94	-14.83	-18.81	-81.72	-19.52	-72.37	-22.34
40	-16.03	-14.15	-23.12	-80.46	-2.43	-4.65	-5.03	-23.11	-12.86	6.55	-82.59	-78.6	-6.24	-18.94	-20.21	-14.02	-23.64	-79.54	-19.71	-79.1	-20.52
41	-16.22	-16.44	-20.05	-76.26	-6.39	-4.88	-7.7	-24.6	-17.82	4.3	-75.96	-74.85	-7.28	-20.19	-22.33	-12.5	-18.14	-80.09	-25.33	-79.49	-20.62
42	-14.05	-11.69	-23.11	-80.42	-0.35	-5.18	-4.09	-22.86	-15.14	2.68	-76.52	-73.78	-3.48	-17.36	-19.9	-22.53	-17.76	-76.21	-24.49	-74.29	-21.9
43	-17.7	-15.69	-21.85	-74.25	-3.53	-5.72	-5.92	-26.57	-18.34	2.99	-78.73	-80.28	-2.86	-16.88	-26.58	-18.6	-23.32	-73.71	-22.02	-79.06	-16.74
44	-16.6	-19.15	-20.12	-76.21	-1.41	-0.92	-6.66	-23.85	-19.62	4.62	-78.86	-76.35	-3.69	-19.06	-18.13	-21.52	-19.7	-80.61	-17.19	-75.74	-22.1
45	-17.56	-19.8	-20.15	-79.52	-6.38	-2.05	-0.99	-24.64	-12.75	1.79	-76.83	-68.38	-3.77	-20.99	-28.8	-19.61	-18.66	-80.04	-20.5	-73.91	-18.64
46	-14.55	-18.69	-20.92	-72.7	-4.97	-4.13	-6.82	-24.94	-16.83	5.43	-76.18	-76.79	-5.69	-19.03	-29.07	-20.99	-13.61	-75.18	-23.53	-75.22	-16.33
47	-12.28	-18.88	-20.84	-81.17	-2.18	-1.7	0.8	-24.21	-15.57	-0.06	-77.54	-80.12	-5.11	-19.72	-26.03	-20.43	-21.65	-77.31	-23.06	-76.41	-17.36
48	-11.4	-22.6	-15.98	-74.54	-5.89	-4.79	-5.62	-24.17	-18.74	-2.97	-79.58	-75.96	-2.27	-20.08	-25.68	-15.42	-23.22	-76.59	-23.65	-73.96	-17.07
49	-16.38	-21.69	-19.2	-80.8	-6.63	-2.77	-1.79	-27.47	-13.81	8.54	-76.56	-80.63	-4.43	-16.17	-17.91	-13.22	-22.44	-70.63	-19.97	-80.3	-14.68
50	-18.59	-20.84	-19.34	-80.45	-4.06	-4.61	-3.44	-20.46	-17.21	3.81	-75.05	-73.32	-2.85	-13.99	-21.79	-20.15	-18.59	-80.73	-20.66	-72.79	-16.09
51	-19.09	-19.23	-22.21	-78.75	-5.61	-4.86	-8.89	-26.67	-19.07	1.26	-72.01	-72.23	-5.29	-17.51	-22.32	-20.26	-24.05	-78.59	-22.76	-78.17	-18.21
