# Supplementary material for: De Novo Generation-Based Design of Potential Computational Hits Targeting the GluN1-GluN2A Receptor
Source: Molecules. 2026 Feb 2;31(3):522. doi: 10.3390/molecules31030522 (PMC12900030; doi:10.3390/molecules31030522)
Supplement: Supplementary file 1 [file molecules-31-00522-s001.zip › ESM_T5_(S)-ketamine.csv]

Frame	A:Asn616	A:Met641	A:Val644	A:Ala645	A:Thr648	B:Leu642	B:Thr646	C:Asn616	C:Thr648	D:Val639	D:Leu642	D:Ala643	D:Thr646
1	-79.09	-2.22	-24.81	-6.34	-28.51	-22.2	-27.79	-79.34	-31.96	-17.87	-22.9	-9.74	-27.05
2	-80.12	-4.38	-24.19	-5.67	-26.03	-26.3	-26.21	-76.47	-30.82	-13.66	-26.75	-11.04	-29.98
3	-71.57	-0.98	-26.6	-5.77	-30.89	-26	-33.49	-72.53	-32.09	-14.6	-28.71	-7.6	-32.59
4	-78.83	-5.5	-26.39	-9.31	-26.47	-23.9	-30.64	-77.79	-29.1	-16.92	-23.93	-5.34	-25.71
5	-78.11	-2.53	-20.6	-9.56	-29.13	-27.73	-30.4	-77.21	-30.17	-18.96	-22.38	-6.37	-24.4
6	-81.73	-4.86	-20.68	-8.85	-29.92	-25.51	-29.84	-79.27	-32.12	-20.23	-27.37	-4.59	-26.41
7	-76.16	-5.01	-27.29	-8.94	-30.29	-27.97	-29.02	-76.03	-32.24	-16.91	-20.67	-6.52	-30.47
8	-78.48	0.48	-24.08	-8.37	-27.66	-25.62	-30.75	-75.54	-28.68	-18.97	-28.75	-7.47	-30.15
9	-75.66	-3.95	-22.73	-8.1	-29.18	-25.56	-25.99	-73.28	-28.88	-17.76	-25.06	-6.57	-30.32
10	-76.78	2.5	-24.23	-6.95	-30.77	-20.09	-30.05	-79.88	-30.88	-19.62	-22.77	-7.18	-22.58
11	-80.53	-0.72	-26.52	-6.92	-30.23	-24.7	-22.47	-80.85	-28.65	-21.43	-26.85	-9.49	-25.12
12	-76.68	-6.19	-23.83	-3.52	-29.43	-23.55	-30.92	-78.56	-32.91	-20.7	-19.74	-7.88	-28.86
13	-75.12	-4.82	-23.56	-9.62	-25.4	-24.42	-28.18	-76.71	-30.1	-21.52	-24.97	-4.22	-24.62
14	-76.55	-6.09	-26.28	-8.6	-31.88	-26.43	-32.13	-74.6	-31.82	-17.04	-26.06	-6.23	-27.04
15	-79.54	-2.82	-27.97	-8.13	-27	-21.15	-29.96	-75.44	-31.26	-19.7	-19.7	-3.94	-30.41
16	-77.62	-0.81	-24.73	-6.58	-32.05	-28.4	-31.45	-76.75	-23.86	-18.93	-24.95	-4.19	-31.24
17	-73.98	-0.18	-23.99	-6.42	-24.03	-24.86	-27.19	-78.37	-23.36	-22.14	-23.45	-6.95	-29.7
18	-80.19	-5.67	-27.11	-7.89	-26.92	-26.24	-27.03	-76.01	-32.8	-20.3	-24.13	-6.97	-30.46
19	-81.03	-6.44	-28.95	-10.41	-28.17	-27.77	-31.36	-82.99	-28.33	-16.75	-25.82	-7.48	-30.02
20	-82.57	-2.13	-27.3	-9.5	-29.26	-27.71	-26.48	-79.58	-27.84	-17.5	-25.09	-10.79	-26.07
21	-83.68	-4.8	-26.28	-5.64	-31.25	-17.48	-29.53	-75.82	-31.32	-18.68	-20.6	-7.81	-30.43
22	-82.22	0.53	-21.44	-6.17	-25.51	-26.08	-28.44	-81.37	-31.98	-16.07	-25.16	-8.72	-27.02
23	-81.57	-6.35	-21.62	-1.58	-30.63	-26.96	-27.94	-80.88	-29.84	-16.26	-19.86	-10.09	-32.75
24	-82.25	-8.39	-24.93	-4.49	-29.38	-25.9	-31.26	-81.54	-27.18	-21.86	-26.43	-7.68	-30.17
25	-80.59	0.96	-24.98	-8.02	-31.31	-23.84	-28.26	-78.77	-27.37	-17	-23.31	-6.1	-31.59
26	-79.42	-6.2	-22.34	-5.18	-29.07	-27.23	-30.54	-76.93	-30.2	-19.14	-24.92	-9.05	-29.31
27	-72.92	-4.99	-26.69	-9.74	-29.66	-19.74	-26.97	-83.16	-29.22	-14.67	-26.7	-10.36	-28.93
28	-81.55	-6.28	-22.23	-7.96	-32.83	-21.44	-29.99	-76.45	-31.98	-19.7	-27.23	-6.26	-30.3
29	-79.15	-5.21	-22.56	-1.89	-27.26	-18.7	-30.58	-74.9	-30.19	-17.36	-27.07	-9.39	-25.65
30	-81.49	-0.76	-22.42	-1.19	-24.99	-21.71	-24.35	-82.88	-28.05	-15.36	-25.3	-8.28	-27.64
31	-81.95	-5.48	-23.92	-8.47	-28.67	-27.99	-28.17	-77.59	-31.11	-16.87	-25.95	-7.65	-29.83
32	-80.98	-5.06	-23.01	-11.22	-28.27	-22.74	-28.47	-78.67	-33.53	-17.52	-24.34	-6.63	-27.49
33	-79.79	-1.39	-23.36	-0.11	-25.86	-24.77	-31.14	-77.02	-23.72	-19.86	-14.89	-7.94	-28.45
34	-80.48	-6.29	-26.43	-9.32	-26.9	-24.83	-30.26	-77.96	-29.36	-17.43	-28.27	-7.11	-31.72
35	-82.39	-5.75	-21.97	-6.71	-26.22	-22.2	-30.65	-81.5	-29.11	-16.57	-19.67	-5.63	-25.76
36	-76.72	-4.53	-18.03	-6.75	-32.79	-22.56	-29.35	-77.81	-33.05	-20.74	-21.86	-9.86	-30.22
37	-75.09	-8.04	-28.59	-9.38	-31.17	-21.54	-31.86	-75.66	-30.55	-21.46	-21.14	-8.57	-26.92
38	-77.36	-3.96	-28.73	-8.08	-27.78	-18.66	-28.51	-75.58	-28.03	-17.89	-18.75	-6.43	-31.38
39	-82.9	-3.98	-26.85	-6.21	-30.56	-20.61	-29.33	-76.18	-25.28	-22.62	-23.7	-8.23	-29.14
40	-80.15	-5.3	-25.82	-2.31	-29.15	-21.46	-31.56	-78.94	-30.49	-22.91	-22.67	-8.96	-29.64
41	-82.59	-2.48	-27.1	-5.69	-26.01	-21.54	-28.64	-78.95	-29.46	-20.2	-27.15	-10.53	-27.33
42	-76.99	-1.04	-21.32	-6.53	-26.32	-25.94	-26.51	-76.77	-27.13	-13.32	-22.27	-7.53	-29.65
43	-78.95	-6.31	-21.95	-7.68	-30.3	-25.66	-33.1	-74.92	-29.78	-21.87	-20.83	-8.09	-29.44
44	-83.08	-6.55	-27.19	-3.9	-30.35	-25	-31.37	-80.15	-27.8	-22.1	-28.06	-9.76	-32.67
45	-80.8	-3.1	-24.61	-6.97	-28.3	-25.98	-27.12	-78.86	-30.3	-19.14	-25.37	-7.9	-29.33
46	-79.66	-5.34	-22.69	-0.75	-27.86	-24.95	-30.64	-78.02	-24.92	-19.85	-23.72	-6	-31.13
47	-77.83	-3.95	-24.81	-5.28	-29.23	-27.72	-28.51	-80.03	-29.51	-17.28	-24.1	-4.85	-30.04
48	-78.1	-3.14	-22.37	-3.37	-26.22	-21.77	-30.41	-77.14	-30.53	-16.28	-26.55	-5.58	-27.56
49	-76.47	-2.69	-27.08	-2.65	-26.54	-29.15	-26.28	-73.11	-26.08	-22.52	-23.19	-6.18	-27.64
50	-80.25	-4.67	-19.43	-9.34	-30.63	-25.02	-28.03	-79.56	-30.98	-18.62	-26	-9.36	-23.79
51	-78.7	2.03	-27.67	-7.06	-33.56	-23.7	-25.05	-78.11	-27.49	-18.56	-25.47	-6.35	-28.53
