# Supplementary material for: De Novo Generation-Based Design of Potential Computational Hits Targeting the GluN1-GluN2A Receptor
Source: Molecules. 2026 Feb 2;31(3):522. doi: 10.3390/molecules31030522 (PMC12900030; doi:10.3390/molecules31030522)
Supplement: Supplementary file 1 [file molecules-31-00522-s001.zip › ESM_T6_Active compounds.csv]

SMILES	IC50	Database	Compound ID in the Database	Assay Description	Assay ID in the Database	Target Name	Target ID in the Database	Target Organism	Document ID in the Database	Journal	Document Year
Clc1ccc(-c2cc(CP(=O)(O)O)c3nc(O)c(O)nc3c2)cc1	0.2	ChEMBL	CHEMBL12513	Inhibitory activity against Xenopus laevis oocyte expressing 1A/2A heteromeric human NMDA (hNMDA) receptor	CHEMBL750561	Glutamate NMDA receptor; GRIN1/GRIN2A	CHEMBL1907604	Homo sapiens	CHEMBL1135273	Bioorg Med Chem Lett	2002
P(=O)(O)(O)Cc1c2nc(O)c(O)nc2ccc1	0.5	ChEMBL	CHEMBL276708	Compound was tested in vitro for its inhibitory activity at 1 uM concentration against N-methyl-D-aspartate glutamate receptor by using [3H]CGP-39653 binding assay	CHEMBL747276	Glutamate [NMDA] receptor	CHEMBL2094124	Homo sapiens	CHEMBL1135273	Bioorg Med Chem Lett	2002
Clc1ccc(-c2cc(CP(=O)(O)O)c3nc(O)c(O)nc3c2)cc1	0.80000001	ChEMBL	CHEMBL12513	In vitro inhibitory activity at 1 uM concentration against N-methyl-D-aspartate glutamate receptor, using [3H]CGP-39653 binding assay	CHEMBL872738	Glutamate [NMDA] receptor	CHEMBL2094124	Homo sapiens	CHEMBL1135273	Bioorg Med Chem Lett	2002
NC12CC3(C)CC(C)(C1)CC(C2)C3	0.94999999	ChEMBL	CHEMBL807	Antagonist activity at recombinant GluN1/GluN2A receptor (unknown origin) expressed in Xenopus laevis oocytes assessed as inhibition of glycine/glutamate-induced inward current at -70mV by two-electrode voltage clamp assay	CHEMBL2399396	Glutamate NMDA receptor; GRIN1/GRIN2A	CHEMBL1907604	Homo sapiens	CHEMBL2396530	Bioorg Med Chem Lett	2013
P(=O)(O)(O)Cc1c2nc(O)c(O)nc2cc(F)c1	1	ChEMBL	CHEMBL12804	In vitro inhibitory activity at 1 uM concentration against N-methyl-D-aspartate glutamate receptor, using [3H]CGP-39653 binding assay	CHEMBL872738	Glutamate [NMDA] receptor	CHEMBL2094124	Homo sapiens	CHEMBL1135273	Bioorg Med Chem Lett	2002
Clc1c(N(S(=O)(=O)C)CC(=O)O)c2NC(=O)C(=O)Nc2cc1C	1	BindingDB	BDBM50215294	Antagonist activity at human NMDA NR1 receptor	E50020578_A1	Glutamate receptor ionotropic, NMDA 1		Homo sapiens (Human)	50020578	Bioorg Med Chem Lett	2007
P(=O)(O)(O)C(O)c1c2nc(O)c(O)nc2ccc1	1.1	ChEMBL	CHEMBL274422	Inhibitory activity against Xenopus laevis oocyte expressing 1A/2A heteromeric human NMDA (hNMDA) receptor	CHEMBL750561	Glutamate NMDA receptor; GRIN1/GRIN2A	CHEMBL1907604	Homo sapiens	CHEMBL1135273	Bioorg Med Chem Lett	2002
P(=O)(O)(O)C(O)c1c2nc(O)c(O)nc2ccc1	1.5	ChEMBL	CHEMBL274422	In vitro inhibitory activity at 1 uM concentration against N-methyl-D-aspartate glutamate receptor, using [3H]CGP-39653 binding assay	CHEMBL872738	Glutamate [NMDA] receptor	CHEMBL2094124	Homo sapiens	CHEMBL1135273	Bioorg Med Chem Lett	2002
P(=O)(O)(O)C(NCc1ccccc1)c1c2nc(O)c(O)nc2cc([N+](=O)[O-])c1.Br	1.5	ChEMBL	CHEMBL537478	In vitro inhibitory activity at 1 uM concentration against N-methyl-D-aspartate glutamate receptor, using [3H]CGP-39653 binding assay	CHEMBL872738	Glutamate [NMDA] receptor	CHEMBL2094124	Homo sapiens	CHEMBL1135273	Bioorg Med Chem Lett	2002
Brc1cc(CP(=O)(O)O)c2nc(O)c(O)nc2c1	1.5	ChEMBL	CHEMBL273662	In vitro inhibitory activity at 1 uM concentration against N-methyl-D-aspartate glutamate receptor, using [3H]CGP-39653 binding assay	CHEMBL872738	Glutamate [NMDA] receptor	CHEMBL2094124	Homo sapiens	CHEMBL1135273	Bioorg Med Chem Lett	2002
Clc1cc(CP(=O)(O)O)c2nc(O)c(O)nc2c1	1.7	ChEMBL	CHEMBL269683	In vitro inhibitory activity at 1 uM concentration against N-methyl-D-aspartate glutamate receptor, using [3H]CGP-39653 binding assay	CHEMBL872738	Glutamate [NMDA] receptor	CHEMBL2094124	Homo sapiens	CHEMBL1135273	Bioorg Med Chem Lett	2002
P(=O)(O)(O)C(NCc1ccccc1)c1c2nc(O)c(O)nc2ccc1.Br	2	ChEMBL	CHEMBL536107	In vitro inhibitory activity at 1 uM concentration against N-methyl-D-aspartate glutamate receptor, using [3H]CGP-39653 binding assay	CHEMBL872738	Glutamate [NMDA] receptor	CHEMBL2094124	Homo sapiens	CHEMBL1135273	Bioorg Med Chem Lett	2002
Clc1c(N(S(=O)(=O)C)CC(=O)O)c2NC(=O)C(=O)Nc2cc1Cl	2	BindingDB	BDBM50215283	Antagonist activity at human NMDA NR1 receptor	E50020578_A1	Glutamate receptor ionotropic, NMDA 1		Homo sapiens (Human)	50020578	Bioorg Med Chem Lett	2007
Clc1c(C)c(N(S(=O)(=O)C)CC(=O)O)c2NC(=O)C(=O)Nc2c1	2	BindingDB	BDBM50215284	Antagonist activity at human NMDA NR1 receptor	E50020578_A1	Glutamate receptor ionotropic, NMDA 1		Homo sapiens (Human)	50020578	Bioorg Med Chem Lett	2007
Clc1c(C(CC)n2cnnc2)c2nc(O)c(O)nc2cc1Cl	2.5999999	BindingDB	BDBM50591726	Displacement of [3H]L-689560 from NMDA receptor (unknown origin)	E50016051_A39	Glutamate receptor ionotropic, NMDA 2A		Homo sapiens	50016051	Eur J Med Chem	2022
O=C(Nc1cc2nc(O)[nH]c2cc1)C(=O)N1CCC(Cc2ccccc2)CC1	4	ChEMBL	CHEMBL363010	Inhibition of [3H]-Ro-25-6981 binding to NMDA receptor	CHEMBL832427	Glutamate [NMDA] receptor	CHEMBL2094124	Homo sapiens	CHEMBL1137121	Bioorg Med Chem Lett	2004
Clc1c(N(S(=O)(=O)C)CCO)c2NC(=O)C(=O)Nc2cc1C	4	BindingDB	BDBM50215282	Antagonist activity at human NMDA NR1 receptor	E50020578_A1	Glutamate receptor ionotropic, NMDA 1		Homo sapiens (Human)	50020578	Bioorg Med Chem Lett	2007
P(=O)(O)(O)C(NCc1occc1)c1c2nc(O)c(O)nc2cc([N+](=O)[O-])c1.Br	4.0999999	ChEMBL	CHEMBL557993	In vitro inhibitory activity at 1 uM concentration against N-methyl-D-aspartate glutamate receptor, using [3H]CGP-39653 binding assay	CHEMBL872738	Glutamate [NMDA] receptor	CHEMBL2094124	Homo sapiens	CHEMBL1135273	Bioorg Med Chem Lett	2002
P(=O)(O)(O)C(NCc1ccccc1)c1c2nc(O)c(O)nc2ccc1.Br	4.1999998	ChEMBL	CHEMBL536107	Inhibitory activity against Xenopus laevis oocyte expressing 1A/2A heteromeric human NMDA (hNMDA) receptor	CHEMBL750561	Glutamate NMDA receptor; GRIN1/GRIN2A	CHEMBL1907604	Homo sapiens	CHEMBL1135273	Bioorg Med Chem Lett	2002
Clc1c(Cc2ncn(CCC)c2)c2nc(O)c(O)nc2cc1Cl	4.4000001	BindingDB	BDBM50591725	Displacement of [3H]L-689560 from NMDA receptor (unknown origin)	E50016051_A39	Glutamate receptor ionotropic, NMDA 2A		Homo sapiens	50016051	Eur J Med Chem	2022
Fc1ccc(CC2CCN(C(=O)C(=O)Nc3cc4nc(O)[nH]c4cc3)CC2)cc1	5	ChEMBL	CHEMBL363722	Inhibition of [3H]-Ro-25-6981 binding to NMDA receptor	CHEMBL832427	Glutamate [NMDA] receptor	CHEMBL2094124	Homo sapiens	CHEMBL1137121	Bioorg Med Chem Lett	2004
Brc1cc(CN[C@@H](P(=O)(O)O)C)c2nc(O)c(O)nc2c1	5	ChEMBL	CHEMBL86313	Compound was evaluated for its binding affinity for the glycine binding site on N-methyl-D-aspartate glutamate receptor by using [3H]MDL-105519 binding assay	CHEMBL880848	Glutamate (NMDA) receptor subunit zeta 1	CHEMBL2015	Homo sapiens	CHEMBL1132861	Bioorg Med Chem Lett	2000
Fc1ccc(CC2CCN(C(=O)C(=O)Nc3cc4oc(O)nc4cc3)CC2)cc1	6	ChEMBL	CHEMBL182066	Inhibition of [3H]-Ro-25-6981 binding to NMDA receptor	CHEMBL832427	Glutamate [NMDA] receptor	CHEMBL2094124	Homo sapiens	CHEMBL1137121	Bioorg Med Chem Lett	2004
Clc1cc(CN[C@@H](P(=O)(O)O)C)c2nc(O)c(O)nc2c1	6	BindingDB	BDBM50084064	Compound was evaluated for its binding affinity for the glycine binding site on N-methyl-D-aspartate glutamate receptor by using [3H]MDL-105519 binding assay	E50009485_A5	Glutamate receptor ionotropic, NMDA 1		Homo sapiens (Human)	50009485	Bioorg Med Chem Lett	2000
P(=O)(O)(O)C(NCCc1ccccc1)c1c2nc(O)c(O)nc2ccc1	7.4000001	ChEMBL	CHEMBL12256	In vitro inhibitory activity at 1 uM concentration against N-methyl-D-aspartate glutamate receptor, using [3H]CGP-39653 binding assay	CHEMBL872738	Glutamate [NMDA] receptor	CHEMBL2094124	Homo sapiens	CHEMBL1135273	Bioorg Med Chem Lett	2002
P(=O)(O)(O)[C@H](NCc1c2nc(O)c(O)nc2cc(C(F)(F)F)c1)C	8	BindingDB	BDBM50073930	Compound was evaluated for its binding affinity for the glycine binding site on N-methyl-D-aspartate glutamate receptor by using [3H]MDL-105519 binding assay	E50009485_A5	Glutamate receptor ionotropic, NMDA 1		Homo sapiens (Human)	50009485	Bioorg Med Chem Lett	2000
O=C(Nc1cc2oc(O)nc2cc1)C(=O)N1CCC(Cc2ccccc2)CC1	8	ChEMBL	CHEMBL182665	Inhibition of [3H]-Ro-25-6981 binding to NMDA receptor	CHEMBL832427	Glutamate [NMDA] receptor	CHEMBL2094124	Homo sapiens	CHEMBL1137121	Bioorg Med Chem Lett	2004
Ic1cc(CN[C@@H](P(=O)(O)O)C)c2nc(O)c(O)nc2c1	8	BindingDB	BDBM50084062	Compound was evaluated for its binding affinity for the glycine binding site on N-methyl-D-aspartate glutamate receptor by using [3H]MDL-105519 binding assay	E50009485_A5	Glutamate receptor ionotropic, NMDA 1		Homo sapiens (Human)	50009485	Bioorg Med Chem Lett	2000
Clc1c(N(S(=O)(=O)C)CCCOC)c2NC(=O)C(=O)Nc2cc1Cl	8	BindingDB	BDBM50215286	Antagonist activity at human NMDA NR1 receptor	E50020578_A1	Glutamate receptor ionotropic, NMDA 1		Homo sapiens (Human)	50020578	Bioorg Med Chem Lett	2007
Clc1c(N(S(=O)(=O)C)CCCOC)c2NC(=O)C(=O)Nc2cc1Cl	8	ChEMBL	CHEMBL399275	Antagonist activity at human NMDA NR1 receptor	CHEMBL887322	Glutamate (NMDA) receptor subunit zeta 1	CHEMBL2015	Homo sapiens	CHEMBL1140651	Bioorg Med Chem Lett	2007
Brc1ccc([C@@H](NC(P(=O)(O)O)c2c3nc(O)c(O)nc3ccc2)C)cc1	8	ChEMBL	CHEMBL273636	In vitro inhibitory activity at 1 uM concentration against N-methyl-D-aspartate glutamate receptor, using [3H]CGP-39653 binding assay	CHEMBL872738	Glutamate [NMDA] receptor	CHEMBL2094124	Homo sapiens	CHEMBL1135273	Bioorg Med Chem Lett	2002
P(=O)(O)(O)C(OC(=O)C)c1c2nc(O)c(O)nc2cc([N+](=O)[O-])c1	8.1000004	ChEMBL	CHEMBL275906	In vitro inhibitory activity at 1 uM concentration against N-methyl-D-aspartate glutamate receptor, using [3H]CGP-39653 binding assay	CHEMBL872738	Glutamate [NMDA] receptor	CHEMBL2094124	Homo sapiens	CHEMBL1135273	Bioorg Med Chem Lett	2002
Brc1c(C)c([N+](=O)[O-])c2nc(O)c(O)nc2c1	8.6999998	ChEMBL	CHEMBL42426	Inhibition of [3H]DCKA binding to N-methyl-D-aspartate glutamate receptor	CHEMBL752467	Glutamate [NMDA] receptor	CHEMBL2094124	Homo sapiens	CHEMBL1146606	J Med Chem	2003
P(=O)(O)(O)[C@H](NCc1c2nc(O)c(O)nc2cc(F)c1)C	9	BindingDB	BDBM50084063	Compound was evaluated for its binding affinity for the glycine binding site on N-methyl-D-aspartate glutamate receptor by using [3H]MDL-105519 binding assay	E50009485_A5	Glutamate receptor ionotropic, NMDA 1		Homo sapiens (Human)	50009485	Bioorg Med Chem Lett	2000
Brc1cc(CNC(=O)Cc2cscc2)c2nc(O)c(O)nc2c1	10	BindingDB	BDBM50069483	Displacement of [3H]MDL from NMDA receptor (unknown origin)	E50016051_A38	Glutamate receptor ionotropic, NMDA 2A		Homo sapiens	50016051	Eur J Med Chem	2022
Brc1cc(CNC(=O)c2cscc2)c2nc(O)c(O)nc2c1	10	BindingDB	BDBM50069459	Displacement of [3H]MDL from NMDA receptor (unknown origin)	E50016051_A38	Glutamate receptor ionotropic, NMDA 2A		Homo sapiens	50016051	Eur J Med Chem	2022
Brc1cc(CNC(=O)c2sccc2)c2nc(O)c(O)nc2c1	10	BindingDB	BDBM50069465	Displacement of [3H]MDL from NMDA receptor (unknown origin)	E50016051_A38	Glutamate receptor ionotropic, NMDA 2A		Homo sapiens	50016051	Eur J Med Chem	2022
Brc1cc(CNC(=O)c2sccc2)c2nc(O)c(O)nc2c1	10	BindingDB	BDBM50069465	Displacement of [3H]MDL from NMDA receptor (unknown origin)	E50016051_A38	Glutamate receptor ionotropic, NMDA 2A		Homo sapiens	50016051	Eur J Med Chem	2022
N(CC(c1ccccc1)c1ccccc1)CCCCCCNCCCCCCCCNCCCCCCNCC(c1ccccc1)c1ccccc1	11	ChEMBL	CHEMBL55568	Antagonist activity at recombinant GluN1/GluN2A receptor (unknown origin) expressed in Xenopus laevis oocytes assessed as inhibition of glycine/glutamate-induced inward current at -70mV by two-electrode voltage clamp assay	CHEMBL2399396	Glutamate NMDA receptor; GRIN1/GRIN2A	CHEMBL1907604	Homo sapiens	CHEMBL2396530	Bioorg Med Chem Lett	2013
Clc1c(N(S(=O)(=O)C)CCC(F)(F)F)c2NC(=O)C(=O)Nc2cc1Cl	11	BindingDB	BDBM50215281	Antagonist activity at human NMDA NR1 receptor	E50020578_A1	Glutamate receptor ionotropic, NMDA 1		Homo sapiens (Human)	50020578	Bioorg Med Chem Lett	2007
Clc1c(N(S(=O)(=O)C)CCC(F)(F)F)c2NC(=O)C(=O)Nc2cc1Cl	11	ChEMBL	CHEMBL248443	Antagonist activity at human NMDA NR1 receptor	CHEMBL887322	Glutamate (NMDA) receptor subunit zeta 1	CHEMBL2015	Homo sapiens	CHEMBL1140651	Bioorg Med Chem Lett	2007
O=C(N1CCC(Cc2ccccc2)CC1)c1[nH]c2c(c1)ccc(O)c2	12	ChEMBL	CHEMBL333936	Inhibition of [3H]Ro-256981 binding to N-methyl-D-aspartate glutamate receptor	CHEMBL857544	Glutamate [NMDA] receptor	CHEMBL2094124	Homo sapiens	CHEMBL1136340	Bioorg Med Chem Lett	2003
Clc1c(N(S(=O)(=O)C)Cc2cc(OC)ccc2)c2NC(=O)C(=O)Nc2cc1Cl	12	BindingDB	BDBM50215287	Antagonist activity at human NMDA NR1 receptor	E50020578_A1	Glutamate receptor ionotropic, NMDA 1		Homo sapiens (Human)	50020578	Bioorg Med Chem Lett	2007
Clc1c(C)c(N(S(=O)(=O)C)CCO)c2NC(=O)C(=O)Nc2c1	14	BindingDB	BDBM50215296	Antagonist activity at human NMDA NR1 receptor	E50020578_A1	Glutamate receptor ionotropic, NMDA 1		Homo sapiens (Human)	50020578	Bioorg Med Chem Lett	2007
O=C(Nc1ccc(O)cc1)C(=O)N1CCC(Cc2ccccc2)CC1	16	ChEMBL	CHEMBL360373	Inhibition of [3H]-Ro-25-6981 binding to NMDA receptor	CHEMBL832427	Glutamate [NMDA] receptor	CHEMBL2094124	Homo sapiens	CHEMBL1137121	Bioorg Med Chem Lett	2004
P(=O)(O)(O)C(OC)c1c2nc(O)c(O)nc2cc([N+](=O)[O-])c1	17	ChEMBL	CHEMBL275966	In vitro inhibitory activity at 1 uM concentration against N-methyl-D-aspartate glutamate receptor, using [3H]CGP-39653 binding assay	CHEMBL872738	Glutamate [NMDA] receptor	CHEMBL2094124	Homo sapiens	CHEMBL1135273	Bioorg Med Chem Lett	2002
O=C(Nc1cc2sc(O)nc2cc1)C(=O)N1CCC(Oc2ccc(C)cc2)CC1	17	ChEMBL	CHEMBL183825	Inhibition of [3H]-Ro-25-6981 binding to NMDA receptor	CHEMBL832427	Glutamate [NMDA] receptor	CHEMBL2094124	Homo sapiens	CHEMBL1137121	Bioorg Med Chem Lett	2004
O=C(Nc1cc2sc(O)nc2cc1)C(=O)N1CCC(Cc2ccccc2)CC1	17	ChEMBL	CHEMBL183457	Inhibition of [3H]-Ro-25-6981 binding to NMDA receptor	CHEMBL832427	Glutamate [NMDA] receptor	CHEMBL2094124	Homo sapiens	CHEMBL1137121	Bioorg Med Chem Lett	2004
O=C(N1CCC(Cc2ccccc2)CC1)c1[nH]c2c(c(O)ccc2)c1	18	ChEMBL	CHEMBL124873	Inhibition of [3H]Ro-256981 binding to N-methyl-D-aspartate glutamate receptor	CHEMBL857544	Glutamate [NMDA] receptor	CHEMBL2094124	Homo sapiens	CHEMBL1136340	Bioorg Med Chem Lett	2003
Clc1c(N(S(=O)(=O)C)CCC(F)(F)F)c2NC(=O)C(=O)Nc2cc1Cl	18	BindingDB	BDBM50215281	Antagonist activity at human NMDA NR1 receptor	E50020578_A1	Glutamate receptor ionotropic, NMDA 1		Homo sapiens (Human)	50020578	Bioorg Med Chem Lett	2007
Clc1c(N(S(=O)(=O)C)CCC(F)(F)F)c2NC(=O)C(=O)Nc2cc1Cl	18	ChEMBL	CHEMBL248443	Antagonist activity at human NMDA NR1 receptor	CHEMBL887322	Glutamate (NMDA) receptor subunit zeta 1	CHEMBL2015	Homo sapiens	CHEMBL1140651	Bioorg Med Chem Lett	2007
O=C(N1CCC(COc2ccccc2)CC1)c1[nH]c2c(c1)ccc(O)c2	19	ChEMBL	CHEMBL127510	Inhibition of [3H]Ro-256981 binding to N-methyl-D-aspartate glutamate receptor	CHEMBL857544	Glutamate [NMDA] receptor	CHEMBL2094124	Homo sapiens	CHEMBL1136340	Bioorg Med Chem Lett	2003
Clc1c(N(S(=O)(=O)C)CCCOCC)c2NC(=O)C(=O)Nc2cc1Cl	19	BindingDB	BDBM50215285	Antagonist activity at human NMDA NR1 receptor	E50020578_A1	Glutamate receptor ionotropic, NMDA 1		Homo sapiens (Human)	50020578	Bioorg Med Chem Lett	2007
Clc1c(N(S(=O)(=O)CC)CCC(F)(F)F)c2NC(=O)C(=O)Nc2cc1Cl	20	BindingDB	BDBM50215276	Antagonist activity at human NMDA NR1 receptor	E50020578_A1	Glutamate receptor ionotropic, NMDA 1		Homo sapiens (Human)	50020578	Bioorg Med Chem Lett	2007
Clc1c(N(S(=O)(=O)CC)CCC(F)(F)F)c2NC(=O)C(=O)Nc2cc1Cl	20	ChEMBL	CHEMBL399519	Antagonist activity at human NMDA NR1 receptor	CHEMBL887322	Glutamate (NMDA) receptor subunit zeta 1	CHEMBL2015	Homo sapiens	CHEMBL1140651	Bioorg Med Chem Lett	2007
Clc1c(N(S(=O)(=O)C)CCC(F)(F)F)c2NC(=O)C(=O)Nc2cc1Cl	22	BindingDB	BDBM50215281	Antagonist activity at human NMDA NR1 receptor	E50020578_A1	Glutamate receptor ionotropic, NMDA 1		Homo sapiens (Human)	50020578	Bioorg Med Chem Lett	2007
Clc1c(N(S(=O)(=O)C)CCC(F)(F)F)c2NC(=O)C(=O)Nc2cc1Cl	22	ChEMBL	CHEMBL248443	Antagonist activity at human NMDA NR1 receptor	CHEMBL887322	Glutamate (NMDA) receptor subunit zeta 1	CHEMBL2015	Homo sapiens	CHEMBL1140651	Bioorg Med Chem Lett	2007
Clc1c(N(S(=O)(=O)C)CCCOC)c2NC(=O)C(=O)Nc2cc1Cl	24	BindingDB	BDBM50215286	Antagonist activity at human NMDA NR1 receptor	E50020578_A1	Glutamate receptor ionotropic, NMDA 1		Homo sapiens (Human)	50020578	Bioorg Med Chem Lett	2007
Clc1c(N(S(=O)(=O)C)CCCOC)c2NC(=O)C(=O)Nc2cc1Cl	24	ChEMBL	CHEMBL399275	Antagonist activity at human NMDA NR1 receptor	CHEMBL887322	Glutamate (NMDA) receptor subunit zeta 1	CHEMBL2015	Homo sapiens	CHEMBL1140651	Bioorg Med Chem Lett	2007
Clc1ccc(OC2CCN(C(=O)C(=O)Nc3cc4nc(O)[nH]c4cc3)CC2)cc1	26	ChEMBL	CHEMBL183142	Inhibition of [3H]-Ro-25-6981 binding to NMDA receptor	CHEMBL832427	Glutamate [NMDA] receptor	CHEMBL2094124	Homo sapiens	CHEMBL1137121	Bioorg Med Chem Lett	2004
S(=O)(=O)(NCc1c(C)nc(C(=O)NNCc2sc(C)nc2)cn1)c1cc(F)c(F)cc1	27	ChEMBL	CHEMBL4555447	Negative allosteric modulation of human GluN2A receptor expressed in HEK cells assessed as reduction in 3 uM glycine/glutamate-induced intracellular calcium flux preincubated for 10 mins followed by glycine/glutamate addition and measured for 3 mins by Fluo-8-AM dye based fluorescence assay	CHEMBL4309002	Glutamate [NMDA] receptor subunit epsilon 1	CHEMBL1972	Homo sapiens	CHEMBL4308825	J Med Chem	2018
Clc1c(N(S(=O)(=O)CC)CCC(F)(F)F)c2NC(=O)C(=O)Nc2cc1Cl	27	BindingDB	BDBM50215276	Antagonist activity at human NMDA NR1 receptor	E50020578_A1	Glutamate receptor ionotropic, NMDA 1		Homo sapiens (Human)	50020578	Bioorg Med Chem Lett	2007
Clc1c(N(S(=O)(=O)CC)CCC(F)(F)F)c2NC(=O)C(=O)Nc2cc1Cl	27	ChEMBL	CHEMBL399519	Antagonist activity at human NMDA NR1 receptor	CHEMBL887322	Glutamate (NMDA) receptor subunit zeta 1	CHEMBL2015	Homo sapiens	CHEMBL1140651	Bioorg Med Chem Lett	2007
Clc1c([N+](=O)[O-])c2nc(O)c(O)nc2cc1CC	29	ChEMBL	CHEMBL40652	Inhibition of [3H]DCKA binding to N-methyl-D-aspartate glutamate receptor	CHEMBL752467	Glutamate [NMDA] receptor	CHEMBL2094124	Homo sapiens	CHEMBL1146606	J Med Chem	2003
Clc1c(Cl)c2nc(O)c(O)nc2cc1Cl	30	ChEMBL	CHEMBL43846	Inhibition of [3H]DCKA binding to N-methyl-D-aspartate glutamate receptor	CHEMBL752467	Glutamate [NMDA] receptor	CHEMBL2094124	Homo sapiens	CHEMBL1146606	J Med Chem	2003
O=C(N1CCC(Cc2ccccc2)CC1)c1[nH]c2c(c1)cc(O)cc2	31	ChEMBL	CHEMBL126228	Inhibition of [3H]-Ro-25-6981 binding to NMDA receptor	CHEMBL832427	Glutamate [NMDA] receptor	CHEMBL2094124	Homo sapiens	CHEMBL1137121	Bioorg Med Chem Lett	2004
P(=O)(O)(O)[C@H](NCc1c2nc(O)c(O)nc2cc([N+](=O)[O-])c1)C	32	BindingDB	BDBM50073950	Compound was evaluated for its binding affinity for the glycine binding site on N-methyl-D-aspartate glutamate receptor by using [3H]MDL-105519 binding assay	E50009485_A5	Glutamate receptor ionotropic, NMDA 1		Homo sapiens (Human)	50009485	Bioorg Med Chem Lett	2000
Clc1c2c(O)c(N=O)c(O)nc2cc(Cl)c1	33	ChEMBL	CHEMBL42915	Inhibition of [3H]DCKA binding to N-methyl-D-aspartate glutamate receptor	CHEMBL752467	Glutamate [NMDA] receptor	CHEMBL2094124	Homo sapiens	CHEMBL1146606	J Med Chem	2003
P(=O)(O)(O)C(NC(c1ccccc1)c1ccccc1)c1c2nc(O)c(O)nc2ccc1	38	ChEMBL	CHEMBL276670	In vitro inhibitory activity at 1 uM concentration against N-methyl-D-aspartate glutamate receptor, using [3H]CGP-39653 binding assay	CHEMBL872738	Glutamate [NMDA] receptor	CHEMBL2094124	Homo sapiens	CHEMBL1135273	Bioorg Med Chem Lett	2002
Clc1c(N(S(=O)(=O)C)CCOC)c2NC(=O)C(=O)Nc2cc1Cl	38	BindingDB	BDBM50215279	Antagonist activity at human NMDA NR1 receptor	E50020578_A1	Glutamate receptor ionotropic, NMDA 1		Homo sapiens (Human)	50020578	Bioorg Med Chem Lett	2007
Clc1c(N(S(=O)(=O)C)CC2OCCCC2)c2NC(=O)C(=O)Nc2cc1Cl	39	BindingDB	BDBM50215298	Antagonist activity at human NMDA NR1 receptor	E50020578_A1	Glutamate receptor ionotropic, NMDA 1		Homo sapiens (Human)	50020578	Bioorg Med Chem Lett	2007
P(=O)(O)(O)C(NCCc1ccccc1)c1c2nc(O)c(O)nc2ccc1	40	ChEMBL	CHEMBL12256	Inhibitory activity against Xenopus laevis oocyte expressing 1A/2A heteromeric human NMDA (hNMDA) receptor	CHEMBL750561	Glutamate NMDA receptor; GRIN1/GRIN2A	CHEMBL1907604	Homo sapiens	CHEMBL1135273	Bioorg Med Chem Lett	2002
P(=O)(O)(O)C(N)c1c2nc(O)c(O)nc2cc([N+](=O)[O-])c1.Cl	40	ChEMBL	CHEMBL543722	In vitro inhibitory activity at 1 uM concentration against N-methyl-D-aspartate glutamate receptor, using [3H]CGP-39653 binding assay	CHEMBL872738	Glutamate [NMDA] receptor	CHEMBL2094124	Homo sapiens	CHEMBL1135273	Bioorg Med Chem Lett	2002
Clc1ccc(OC2CCN(C(=O)C(=O)Nc3cc4oc(O)nc4cc3)CC2)cc1	40	ChEMBL	CHEMBL367816	Inhibition of [3H]-Ro-25-6981 binding to NMDA receptor	CHEMBL832427	Glutamate [NMDA] receptor	CHEMBL2094124	Homo sapiens	CHEMBL1137121	Bioorg Med Chem Lett	2004
Clc1c(N(S(=O)(=O)C)CC(O)C)c2NC(=O)C(=O)Nc2cc1Cl	40	BindingDB	BDBM50215297	Antagonist activity at human NMDA NR1 receptor	E50020578_A1	Glutamate receptor ionotropic, NMDA 1		Homo sapiens (Human)	50020578	Bioorg Med Chem Lett	2007
Clc1c(N(S(=O)(=O)C)CCCO)c2NC(=O)C(=O)Nc2cc1Cl	41	BindingDB	BDBM50215292	Antagonist activity at human NMDA NR1 receptor	E50020578_A1	Glutamate receptor ionotropic, NMDA 1		Homo sapiens (Human)	50020578	Bioorg Med Chem Lett	2007
Clc1c(N(S(=O)(=O)C)Cc2cc(F)ccc2)c2NC(=O)C(=O)Nc2cc1Cl	45	BindingDB	BDBM50215280	Antagonist activity at human NMDA NR1 receptor	E50020578_A1	Glutamate receptor ionotropic, NMDA 1		Homo sapiens (Human)	50020578	Bioorg Med Chem Lett	2007
Clc1c([N+](=O)[O-])c2nc(O)c(O)nc2cc1C	45	ChEMBL	CHEMBL41691	Inhibition of [3H]DCKA binding to N-methyl-D-aspartate glutamate receptor	CHEMBL752467	Glutamate [NMDA] receptor	CHEMBL2094124	Homo sapiens	CHEMBL1146606	J Med Chem	2003
O=C(N1CCC(OCc2ccccc2)CC1)c1[nH]c2c(c1)ccc(O)c2	47	ChEMBL	CHEMBL419784	Inhibition of [3H]Ro-256981 binding to N-methyl-D-aspartate glutamate receptor	CHEMBL857544	Glutamate [NMDA] receptor	CHEMBL2094124	Homo sapiens	CHEMBL1136340	Bioorg Med Chem Lett	2003
Clc1c(N(S(=O)(=O)C)CCCOC)c2NC(=O)C(=O)Nc2cc1CC	49	BindingDB	BDBM50215278	Antagonist activity at human NMDA NR1 receptor	E50020578_A1	Glutamate receptor ionotropic, NMDA 1		Homo sapiens (Human)	50020578	Bioorg Med Chem Lett	2007
P(=O)(O)(C(NCc1ccccc1)c1c2nc(O)c(O)nc2cc([N+](=O)[O-])c1)Cc1ccccc1.Br	50	ChEMBL	CHEMBL543489	Inhibitory activity against Xenopus laevis oocyte expressing 1A/2A heteromeric human NMDA (hNMDA) receptor	CHEMBL750561	Glutamate NMDA receptor; GRIN1/GRIN2A	CHEMBL1907604	Homo sapiens	CHEMBL1135273	Bioorg Med Chem Lett	2002
P(=O)(O)(O)C[C@H]1C[C@@H](C(=O)O)NCC1	54	ChEMBL	CHEMBL39664	Tested in vitro for the affinity against NMDA receptor by examining its ability to inhibit [3H]-CGS-19,755 binding	CHEMBL748787	Glutamate [NMDA] receptor	CHEMBL2094124	Homo sapiens	CHEMBL1127097	Bioorg Med Chem Lett	1993
O=C(Nc1cc2c(NC(=O)C2)cc1)C(=O)N1CCC(Cc2ccc(C)cc2)CC1	54	ChEMBL	CHEMBL185812	Inhibition of [3H]-Ro-25-6981 binding to NMDA receptor	CHEMBL832427	Glutamate [NMDA] receptor	CHEMBL2094124	Homo sapiens	CHEMBL1137121	Bioorg Med Chem Lett	2004
O=C(N[C@H](C(=O)N[C@H](C(=O)N[C@H](C(=O)N)CC(=O)N)CCC(=O)O)CCC(=O)N)[C@@H](NC(=O)[C@@H](NC(=O)[C@@H](NC(=O)[C@@H](NC(=O)CN)CCC(=O)O)CCC(=O)O)CCC(=O)O)CC(C)C	58	ChEMBL	CHEMBL1161122	The compound was tested for the inhibitory activity against N-methyl-D-aspartate glutamate receptor from sensorimotor gyri region of human brain by measuring spermine-enhanced [3H]- MK-801 binding	CHEMBL747350	Glutamate [NMDA] receptor	CHEMBL2094124	Homo sapiens	CHEMBL1132567	J Med Chem	1999
Clc1c(CC)c(N(S(=O)(=O)C)CCO)c2NC(=O)C(=O)Nc2c1	58	BindingDB	BDBM50215277	Antagonist activity at human NMDA NR1 receptor	E50020578_A1	Glutamate receptor ionotropic, NMDA 1		Homo sapiens (Human)	50020578	Bioorg Med Chem Lett	2007
Clc1ccc([C@@H](O)C[C@@H]2N(C)CCc3c2cc(OC)c(OC)c3)cc1	59	ChEMBL	CHEMBL197467	Mean inhibitory concentration against [3H]ifenprodil binding to porcine N-methyl-D-aspartate (NMDA) glutamate receptor; n=3	CHEMBL828291	Glutamate [NMDA] receptor	CHEMBL2094124	Homo sapiens	CHEMBL1144373	Bioorg Med Chem Lett	2005
Clc1c(N(S(=O)(=O)C)CC2OCCC2)c2NC(=O)C(=O)Nc2cc1Cl	59	BindingDB	BDBM50215295	Antagonist activity at human NMDA NR1 receptor	E50020578_A1	Glutamate receptor ionotropic, NMDA 1		Homo sapiens (Human)	50020578	Bioorg Med Chem Lett	2007
P(=O)(O)(O)C(N[C@@H]1c2c(cccc2)CC1)c1c2nc(O)c(O)nc2ccc1	60	ChEMBL	CHEMBL12301	Inhibitory activity against Xenopus laevis oocyte expressing 1A/2A heteromeric human NMDA (hNMDA) receptor	CHEMBL750561	Glutamate NMDA receptor; GRIN1/GRIN2A	CHEMBL1907604	Homo sapiens	CHEMBL1135273	Bioorg Med Chem Lett	2002
P(=O)(O)(C(NCc1ccccc1)c1c2nc(O)c(O)nc2cc([N+](=O)[O-])c1)Cc1ccccc1.Br	60	ChEMBL	CHEMBL543489	In vitro inhibitory activity at 1 uM concentration against N-methyl-D-aspartate glutamate receptor, using [3H]CGP-39653 binding assay	CHEMBL872738	Glutamate [NMDA] receptor	CHEMBL2094124	Homo sapiens	CHEMBL1135273	Bioorg Med Chem Lett	2002
Brc1c(OC)c([N+](=O)[O-])c2nc(O)c(O)nc2c1	64	ChEMBL	CHEMBL42248	Inhibition of [3H]DCKA binding to N-methyl-D-aspartate glutamate receptor	CHEMBL752467	Glutamate [NMDA] receptor	CHEMBL2094124	Homo sapiens	CHEMBL1146606	J Med Chem	2003
P(=O)(O)(O)C(NCCC)c1c2nc(O)c(O)nc2cc([N+](=O)[O-])c1.Cl	65	ChEMBL	CHEMBL543252	In vitro inhibitory activity at 1 uM concentration against N-methyl-D-aspartate glutamate receptor, using [3H]CGP-39653 binding assay	CHEMBL872738	Glutamate [NMDA] receptor	CHEMBL2094124	Homo sapiens	CHEMBL1135273	Bioorg Med Chem Lett	2002
O=C(NCCCCNCCCCNCCCCN)N1c2c(cccc2)CCc2c1cccc2	72	ChEMBL	CHEMBL228435	Antagonist activity at recombinant NR1/NR2A receptor expressed in Xenopus laevis oocytes	CHEMBL889736	Glutamate NMDA receptor; GRIN1/GRIN2A	CHEMBL1907604	Homo sapiens	CHEMBL1146243	Bioorg Med Chem Lett	2007
O=[N+]([O-])c1c(C)c(C#N)cc2nc(O)c(O)nc12	73	ChEMBL	CHEMBL288839	Inhibition of [3H]DCKA binding to N-methyl-D-aspartate glutamate receptor	CHEMBL752467	Glutamate [NMDA] receptor	CHEMBL2094124	Homo sapiens	CHEMBL1146606	J Med Chem	2003
Clc1c(C)c(N(S(=O)(=O)C)CCOC)c2NC(=O)C(=O)Nc2c1	74	BindingDB	BDBM50215291	Antagonist activity at human NMDA NR1 receptor	E50020578_A1	Glutamate receptor ionotropic, NMDA 1		Homo sapiens (Human)	50020578	Bioorg Med Chem Lett	2007
P(=O)(O)(O)[C@H](NCc1c2nc(O)c(O)nc2cc(C#N)c1)C	76	BindingDB	BDBM50084065	Compound was evaluated for its binding affinity for the glycine binding site on N-methyl-D-aspartate glutamate receptor by using [3H]MDL-105519 binding assay	E50009485_A5	Glutamate receptor ionotropic, NMDA 1		Homo sapiens (Human)	50009485	Bioorg Med Chem Lett	2000
Clc1c(N(S(=O)(=O)C)CCOC)c2NC(=O)C(=O)Nc2cc1C	77	BindingDB	BDBM50215288	Antagonist activity at human NMDA NR1 receptor	E50020578_A1	Glutamate receptor ionotropic, NMDA 1		Homo sapiens (Human)	50020578	Bioorg Med Chem Lett	2007
O=C(NCCCCNCCCNCCCCN)N1c2c(Sc3c1cccc3)cccc2	78	ChEMBL	CHEMBL228436	Antagonist activity at recombinant NR1/NR2A receptor expressed in Xenopus laevis oocytes	CHEMBL889736	Glutamate NMDA receptor; GRIN1/GRIN2A	CHEMBL1907604	Homo sapiens	CHEMBL1146243	Bioorg Med Chem Lett	2007
P(=O)(O)(C(NCc1ccccc1)c1c2nc(O)c(O)nc2cc([N+](=O)[O-])c1)C.Br	80	ChEMBL	CHEMBL536106	In vitro inhibitory activity at 1 uM concentration against N-methyl-D-aspartate glutamate receptor, using [3H]CGP-39653 binding assay	CHEMBL872738	Glutamate [NMDA] receptor	CHEMBL2094124	Homo sapiens	CHEMBL1135273	Bioorg Med Chem Lett	2002
Brc1c([N+](=O)[O-])c2nc(O)c(O)nc2cc1CC	82	ChEMBL	CHEMBL291149	Inhibition of [3H]DCKA binding to N-methyl-D-aspartate glutamate receptor	CHEMBL752467	Glutamate [NMDA] receptor	CHEMBL2094124	Homo sapiens	CHEMBL1146606	J Med Chem	2003
P(=O)(O)(O)CCCN1C[C@H](C(=O)O)NCC1	86	ChEMBL	CHEMBL47277	Tested for the inhibitory activity by the inhibition of excitatory [3H]CGS-19,755 binding to NMDA recognition sites	CHEMBL748786	Glutamate [NMDA] receptor	CHEMBL2094124	Homo sapiens	CHEMBL1152025	Bioorg Med Chem Lett	1993
Clc1c(F)ccc(S(=O)(=O)NCc2c(CC)nc(C(=O)NCc3sc(C)nc3)cn2)c1	87.800003	BindingDB	BDBM393273	Cell Culture and plating: HEK293 cells expressing NR1/NR2A (Chantest, Cleveland, Ohio) were grown to 70-80% confluency as an adherent monolayer in standard tissue culture flasks at 37Â° C., 5% CO2 per supplier&#39;s instructions. NR2A expression was induced by incubation with 0.3-0.4 &#956;g/ml tetracycline in the presence of 4 mM ARL-15896 for 18-24 hours under the same growth conditions, then t…	E3162_A1	Glutamate receptor ionotropic, NMDA 2A		Homo sapiens (Human)	8403	US Patent	2018
O(C)c1c(CNCCCCCNCCCCCCCCCCNCCCCCNCc2c(OC)cccc2)cccc1	89.300003	ChEMBL	CHEMBL2009741	Antagonist activity at recombinant GluN1/GluN2A receptor (unknown origin) expressed in Xenopus laevis oocytes assessed as inhibition of glycine/glutamate-induced inward current at -70mV by two-electrode voltage clamp assay	CHEMBL2399396	Glutamate NMDA receptor; GRIN1/GRIN2A	CHEMBL1907604	Homo sapiens	CHEMBL2396530	Bioorg Med Chem Lett	2013
P(=O)(O)(O)C(NCCC)c1c2nc(O)c(O)nc2cc([N+](=O)[O-])c1.Cl	90	ChEMBL	CHEMBL543252	Inhibitory activity against Xenopus laevis oocyte expressing 1A/2A heteromeric human NMDA (hNMDA) receptor	CHEMBL750561	Glutamate NMDA receptor; GRIN1/GRIN2A	CHEMBL1907604	Homo sapiens	CHEMBL1135273	Bioorg Med Chem Lett	2002
O(CC)c1cc2c(cc1)CC1N(C)CCC32C1CCCC3	90	ChEMBL	CHEMBL435790	Binding affinity against dextromethorpin binding site associated with N-methyl-D-aspartate glutamate receptor from guinea pig mitochondrial pellet P2 determined using [3H]1 as radioligand.	CHEMBL749669	Glutamate [NMDA] receptor	CHEMBL2094124	Homo sapiens	CHEMBL1126312	J Med Chem	1992
Clc1c(C(CC)n2cnnc2)c2nc(O)c(O)nc2cc1Cl	90	BindingDB	BDBM50591726	Displacement of [3H]NMDA from NMDA receptor (unknown origin)	E50016051_A40	Glutamate receptor ionotropic, NMDA 2A		Homo sapiens	50016051	Eur J Med Chem	2022
Fc1c(C)c([N+](=O)[O-])c2nc(O)c(O)nc2c1	95	ChEMBL	CHEMBL291148	Inhibition of [3H]DCKA binding to N-methyl-D-aspartate glutamate receptor	CHEMBL752467	Glutamate [NMDA] receptor	CHEMBL2094124	Homo sapiens	CHEMBL1146606	J Med Chem	2003
O(CCCC)c1cc2c(cc1)CC1N(C)CCC32C1CCCC3	100	ChEMBL	CHEMBL133531	Inhibition of [3H]1 binding to dextromethorpin binding site of guinea pig microsomal pellet P3 N-methyl-D-aspartate glutamate receptor	CHEMBL749668	Glutamate [NMDA] receptor	CHEMBL2094124	Homo sapiens	CHEMBL1126312	J Med Chem	1992
O=C(N1CCC(Cc2ccccc2)CC1)c1[nH]c2c(O)cc(O)cc2c1	106	ChEMBL	CHEMBL124516	Inhibition of [3H]Ro-256981 binding to N-methyl-D-aspartate glutamate receptor	CHEMBL857544	Glutamate [NMDA] receptor	CHEMBL2094124	Homo sapiens	CHEMBL1136340	Bioorg Med Chem Lett	2003
O=C(O)[C@@H]1NCC[C@H](Cc2[nH]nnn2)C1	107	ChEMBL	CHEMBL173031	Tested in vitro for the affinity against NMDA receptor by examining its ability to inhibit [3H]-CGS-19,755 binding	CHEMBL748787	Glutamate [NMDA] receptor	CHEMBL2094124	Homo sapiens	CHEMBL1127097	Bioorg Med Chem Lett	1993
Clc1c(N(S(=O)(=O)CC)CCC(F)(F)F)c2NC(=O)C(=O)Nc2cc1Cl	109	BindingDB	BDBM50215276	Antagonist activity at human NMDA NR1 receptor	E50020578_A1	Glutamate receptor ionotropic, NMDA 1		Homo sapiens (Human)	50020578	Bioorg Med Chem Lett	2007
Clc1c(N(S(=O)(=O)CC)CCC(F)(F)F)c2NC(=O)C(=O)Nc2cc1Cl	109	ChEMBL	CHEMBL399519	Antagonist activity at human NMDA NR1 receptor	CHEMBL887322	Glutamate (NMDA) receptor subunit zeta 1	CHEMBL2015	Homo sapiens	CHEMBL1140651	Bioorg Med Chem Lett	2007
O=C(NCCCCNCCCCNCCCCN)n1c2c(c3c1cccc3)cccc2	111	ChEMBL	CHEMBL388315	Antagonist activity at recombinant NR1/NR2A receptor expressed in Xenopus laevis oocytes	CHEMBL889736	Glutamate NMDA receptor; GRIN1/GRIN2A	CHEMBL1907604	Homo sapiens	CHEMBL1146243	Bioorg Med Chem Lett	2007
O=C(NCCCCNCCCNCCCCN)N1c2c(cccc2)CCc2c1cccc2	117	ChEMBL	CHEMBL228380	Antagonist activity at recombinant NR1/NR2A receptor expressed in Xenopus laevis oocytes	CHEMBL889736	Glutamate NMDA receptor; GRIN1/GRIN2A	CHEMBL1907604	Homo sapiens	CHEMBL1146243	Bioorg Med Chem Lett	2007
P(=O)(O)(O)C(N[C@@H]1c2c(cccc2)CC1)c1c2nc(O)c(O)nc2ccc1	120	ChEMBL	CHEMBL12301	In vitro inhibitory activity at 1 uM concentration against N-methyl-D-aspartate glutamate receptor, using [3H]CGP-39653 binding assay	CHEMBL872738	Glutamate [NMDA] receptor	CHEMBL2094124	Homo sapiens	CHEMBL1135273	Bioorg Med Chem Lett	2002
O(C(C)C)c1cc2c(cc1)CC1N(C)CCC32C1CCCC3	120	ChEMBL	CHEMBL133532	Inhibition of [3H]1 binding to dextromethorpin binding site of guinea pig microsomal pellet P3 N-methyl-D-aspartate glutamate receptor	CHEMBL749668	Glutamate [NMDA] receptor	CHEMBL2094124	Homo sapiens	CHEMBL1126312	J Med Chem	1992
Clc1c(Cl)cc2nc(C(=O)NS(=O)(=O)c3ccccc3)c(O)nc2c1	120	ChEMBL	CHEMBL126035	Tested for the affinity to the glycine site -NMDA receptor using [3H]Gly as radioligand.	CHEMBL749508	Glutamate [NMDA] receptor	CHEMBL2094124	Homo sapiens	CHEMBL1151087	Bioorg Med Chem Lett	1993
S(CC[C@H](NC(=O)[C@@H](NC(=O)[C@@H](NC(=O)[C@@H](NC(=O)[C@@H](NC(=O)[C@@H](NC(=O)[C@@H](NC(=O)CN)CCC(=O)O)CCC(=O)O)CCC(=O)O)Cc1ccc(O)cc1)CCC(=O)N)CCCCN)C(=O)N[C@H](C(=O)N[C@H](C(=O)N([C@H](C(=O)N[C@H](C(=O)N[C@H](C(=O)N[C@H](C(=O)N[C@H](C(=O)N[C@H](C(=O)N[C@H](C(=O)N[C@H](C(=O)N[C@H](C(=O)N[C@H](C(=O)N[C@H](C(=O)N)C)CC(=O)N)CCCCN)CCCCN)C(C)C)CCC(=O)O)C)CCC(=O)O)CCCN=C(N)N)CC(C)C)CC(=O)N)C)CCC(=O)…	125	ChEMBL	CHEMBL1161128	The compound was tested for the inhibitory activity against N-methyl-D-aspartate glutamate receptor from mid-frontal region of human brain by measuring spermine-enhanced [3H]- MK-801 binding	CHEMBL747349	Glutamate [NMDA] receptor	CHEMBL2094124	Homo sapiens	CHEMBL1132567	J Med Chem	1999
O=C(NCCCCNCCCCNCCCCN)N1c2c(Sc3c1cccc3)cccc2	127	ChEMBL	CHEMBL228437	Antagonist activity at recombinant NR1/NR2A receptor expressed in Xenopus laevis oocytes	CHEMBL889736	Glutamate NMDA receptor; GRIN1/GRIN2A	CHEMBL1907604	Homo sapiens	CHEMBL1146243	Bioorg Med Chem Lett	2007
O(CC)c1cc2c(cc1)CC1N(C)CCC32C1CCCC3	130	ChEMBL	CHEMBL435790	Inhibition of [3H]1 binding to dextromethorpin binding site of guinea pig microsomal pellet P3 N-methyl-D-aspartate glutamate receptor	CHEMBL749668	Glutamate [NMDA] receptor	CHEMBL2094124	Homo sapiens	CHEMBL1126312	J Med Chem	1992
Clc1c(Cl)cc2nc(O)c(O)nc2c1	130	ChEMBL	CHEMBL284028	Inhibition of [3H]DCKA binding to N-methyl-D-aspartate glutamate receptor	CHEMBL752467	Glutamate [NMDA] receptor	CHEMBL2094124	Homo sapiens	CHEMBL1146606	J Med Chem	2003
Clc1c(CC)c([N+](=O)[O-])c2nc(O)c(O)nc2c1	130	ChEMBL	CHEMBL40745	Inhibition of [3H]DCKA binding to N-methyl-D-aspartate glutamate receptor	CHEMBL752467	Glutamate [NMDA] receptor	CHEMBL2094124	Homo sapiens	CHEMBL1146606	J Med Chem	2003
Sc1[nH]c2c(n1)cc(NC(=O)C(=O)N1CCC(Oc3ccc(C)cc3)CC1)cc2	131	ChEMBL	CHEMBL360463	Inhibition of [3H]-Ro-25-6981 binding to NMDA receptor	CHEMBL832427	Glutamate [NMDA] receptor	CHEMBL2094124	Homo sapiens	CHEMBL1137121	Bioorg Med Chem Lett	2004
O(C)c1c(CNCCCCCCNCCCCCCCCNCCCCCCNCc2c(OC)cccc2)cccc1	138	ChEMBL	CHEMBL27673	Antagonist activity at recombinant GluN1/GluN2A receptor (unknown origin) expressed in Xenopus laevis oocytes assessed as inhibition of glycine/glutamate-induced inward current at -70mV by two-electrode voltage clamp assay	CHEMBL2399396	Glutamate NMDA receptor; GRIN1/GRIN2A	CHEMBL1907604	Homo sapiens	CHEMBL2396530	Bioorg Med Chem Lett	2013
O=C(Nc1cc2c(NC(=O)OC2)cc1)C(=O)N1CCC(Cc2ccccc2)CC1	139	ChEMBL	CHEMBL182369	Inhibition of [3H]-Ro-25-6981 binding to NMDA receptor	CHEMBL832427	Glutamate [NMDA] receptor	CHEMBL2094124	Homo sapiens	CHEMBL1137121	Bioorg Med Chem Lett	2004
S(=O)(=O)(NCc1c(C)nc(C(=O)NNCc2sc(C)nc2)cn1)c1cc(F)c(F)cc1	143	ChEMBL	CHEMBL4555447	Negative allosteric modulation of human GluN2A receptor expressed in xenopus laevis oocytes assessed as reduction in 3 uM glycine-induced channel current at -40 mV holding potential by two electrode voltage clamp method	CHEMBL4308998	Glutamate [NMDA] receptor subunit epsilon 1	CHEMBL1972	Homo sapiens	CHEMBL4308825	J Med Chem	2018
O=C(NCCCNCCCCNCCCN)n1c2c(c3c1cccc3)cccc2	145	ChEMBL	CHEMBL228486	Antagonist activity at recombinant NR1/NR2A receptor expressed in Xenopus laevis oocytes	CHEMBL889736	Glutamate NMDA receptor; GRIN1/GRIN2A	CHEMBL1907604	Homo sapiens	CHEMBL1146243	Bioorg Med Chem Lett	2007
P(=O)(O)(O)CC[C@H]1[C@@H](C[C@@H](N)C(=O)O)CCCC1	148	ChEMBL	CHEMBL107660	Tested for the inhibitory activity by the inhibition of excitatory [3H]CGS-19,755 binding to NMDA recognition sites	CHEMBL748786	Glutamate [NMDA] receptor	CHEMBL2094124	Homo sapiens	CHEMBL1152025	Bioorg Med Chem Lett	1993
O(Cc1ccccc1)c1cc2c(cc1)CC1N(C)CCC32C1CCCC3	150	ChEMBL	CHEMBL131093	Binding affinity against dextromethorpin binding site associated with N-methyl-D-aspartate glutamate receptor from guinea pig microsomal pellet (P3) using [3H]1 as radioligand.	CHEMBL747270	Glutamate [NMDA] receptor	CHEMBL2094124	Homo sapiens	CHEMBL1126312	J Med Chem	1992
O(C(C)C)c1cc2c(cc1)CC1N(C)CCC32C1CCCC3	150	ChEMBL	CHEMBL133532	Binding affinity against dextromethorpin binding site associated with N-methyl-D-aspartate glutamate receptor from guinea pig mitochondrial pellet P2 determined using [3H]1 as radioligand.	CHEMBL749669	Glutamate [NMDA] receptor	CHEMBL2094124	Homo sapiens	CHEMBL1126312	J Med Chem	1992
Clc1c(OC)c([N+](=O)[O-])c2nc(O)c(O)nc2c1	150	ChEMBL	CHEMBL42466	Inhibition of [3H]DCKA binding to N-methyl-D-aspartate glutamate receptor	CHEMBL752467	Glutamate [NMDA] receptor	CHEMBL2094124	Homo sapiens	CHEMBL1146606	J Med Chem	2003
P(=O)(O)(O)C(N(Cc1ccccc1)C)c1c2nc(O)c(O)nc2ccc1	160	ChEMBL	CHEMBL12733	In vitro inhibitory activity at 1 uM concentration against N-methyl-D-aspartate glutamate receptor, using [3H]CGP-39653 binding assay	CHEMBL872738	Glutamate [NMDA] receptor	CHEMBL2094124	Homo sapiens	CHEMBL1135273	Bioorg Med Chem Lett	2002
O=[N+]([O-])c1c(CC)c(CC)cc2nc(O)c(O)nc12	160	ChEMBL	CHEMBL41295	Inhibition of [3H]DCKA binding to N-methyl-D-aspartate glutamate receptor	CHEMBL752467	Glutamate [NMDA] receptor	CHEMBL2094124	Homo sapiens	CHEMBL1146606	J Med Chem	2003
O(CCCC)c1cc2c(cc1)CC1N(C)CCC32C1CCCC3	160	ChEMBL	CHEMBL133531	Binding affinity against dextromethorpin binding site associated with N-methyl-D-aspartate glutamate receptor from guinea pig mitochondrial pellet P2 determined using [3H]1 as radioligand.	CHEMBL749669	Glutamate [NMDA] receptor	CHEMBL2094124	Homo sapiens	CHEMBL1126312	J Med Chem	1992
Clc1c(N(S(=O)(=O)C)CCOCCOCC)c2NC(=O)C(=O)Nc2cc1Cl	166	BindingDB	BDBM50215290	Antagonist activity at human NMDA NR1 receptor	E50020578_A1	Glutamate receptor ionotropic, NMDA 1		Homo sapiens (Human)	50020578	Bioorg Med Chem Lett	2007
S=C=Nc1cc2c(cc1)CC1N(C)CCC32C1CCCC3	170	ChEMBL	CHEMBL133401	Inhibition of [3H]1 binding to dextromethorpin binding site of guinea pig microsomal pellet P3 N-methyl-D-aspartate glutamate receptor	CHEMBL749668	Glutamate [NMDA] receptor	CHEMBL2094124	Homo sapiens	CHEMBL1126312	J Med Chem	1992
P(=O)(O)(O)C(NC(c1ccccc1)c1ccccc1)c1c2nc(O)c(O)nc2ccc1	170	ChEMBL	CHEMBL276670	Inhibitory activity against Xenopus laevis oocyte expressing 1A/2A heteromeric human NMDA (hNMDA) receptor	CHEMBL750561	Glutamate NMDA receptor; GRIN1/GRIN2A	CHEMBL1907604	Homo sapiens	CHEMBL1135273	Bioorg Med Chem Lett	2002
Clc1c(Cl)ccc2nc(O)c(N=O)c(O)c12	170	ChEMBL	CHEMBL40708	Inhibition of [3H]DCKA binding to N-methyl-D-aspartate glutamate receptor	CHEMBL752467	Glutamate [NMDA] receptor	CHEMBL2094124	Homo sapiens	CHEMBL1146606	J Med Chem	2003
P(=O)(O)(O)CCC[C@@H](N)C(=O)O	177	ChEMBL	CHEMBL84612	Tested in vitro for the affinity against NMDA receptor by examining its ability to inhibit [3H]-CGS-19,755 binding	CHEMBL748787	Glutamate [NMDA] receptor	CHEMBL2094124	Homo sapiens	CHEMBL1127097	Bioorg Med Chem Lett	1993
O=C(/C=C/c1ccc(O)cc1)N1CCC(Cc2ccccc2)CC1	196	ChEMBL	CHEMBL113919	Inhibition of [3H]Ro-256981 binding to N-methyl-D-aspartate glutamate receptor	CHEMBL857544	Glutamate [NMDA] receptor	CHEMBL2094124	Homo sapiens	CHEMBL1136340	Bioorg Med Chem Lett	2003
O=C(NCCCCNCCCNCCCCN)N1c2c(cccc2)C=Cc2c1cccc2	198	ChEMBL	CHEMBL228325	Antagonist activity at recombinant NR1/NR2A receptor expressed in Xenopus laevis oocytes	CHEMBL889736	Glutamate NMDA receptor; GRIN1/GRIN2A	CHEMBL1907604	Homo sapiens	CHEMBL1146243	Bioorg Med Chem Lett	2007
P(=O)(O)(C(NCc1ccccc1)c1c2nc(O)c(O)nc2cc([N+](=O)[O-])c1)C.Br	200	ChEMBL	CHEMBL536106	Inhibitory activity against Xenopus laevis oocyte expressing 1A/2A heteromeric human NMDA (hNMDA) receptor	CHEMBL750561	Glutamate NMDA receptor; GRIN1/GRIN2A	CHEMBL1907604	Homo sapiens	CHEMBL1135273	Bioorg Med Chem Lett	2002
O=C(NCCCNCCCCNCCCN)N1c2c(cccc2)C=Cc2c1cccc2	203	ChEMBL	CHEMBL390304	Antagonist activity at recombinant NR1/NR2A receptor expressed in Xenopus laevis oocytes	CHEMBL889736	Glutamate NMDA receptor; GRIN1/GRIN2A	CHEMBL1907604	Homo sapiens	CHEMBL1146243	Bioorg Med Chem Lett	2007
Clc1c(N(S(=O)(=O)C)CCOCC)c2NC(=O)C(=O)Nc2cc1Cl	209	BindingDB	BDBM50215293	Antagonist activity at human NMDA NR1 receptor	E50020578_A1	Glutamate receptor ionotropic, NMDA 1		Homo sapiens (Human)	50020578	Bioorg Med Chem Lett	2007
Ic1c(NC(=N)Nc2c(I)cccc2)cccc1	210	ChEMBL	CHEMBL312600	In vitro inhibitory activity against [3H]-TCP binding to PCP receptor in guinea pig brain membrane homogenates	CHEMBL763612	Glutamate [NMDA] receptor	CHEMBL2094124	Homo sapiens	CHEMBL1125137	J Med Chem	1990
Clc1cc2c(cc1)CC1N(C)CCC32C1CCCC3	210	ChEMBL	CHEMBL336430	Inhibition of [3H]1 binding to dextromethorpin binding site of guinea pig microsomal pellet P3 N-methyl-D-aspartate glutamate receptor	CHEMBL749668	Glutamate [NMDA] receptor	CHEMBL2094124	Homo sapiens	CHEMBL1126312	J Med Chem	1992
O=C(NCCCCNCCCNCCCCN)n1c2c(c3c1cccc3)cccc2	211	ChEMBL	CHEMBL390521	Antagonist activity at recombinant NR1/NR2A receptor expressed in Xenopus laevis oocytes	CHEMBL889736	Glutamate NMDA receptor; GRIN1/GRIN2A	CHEMBL1907604	Homo sapiens	CHEMBL1146243	Bioorg Med Chem Lett	2007
O=C(NCCCNCCCCNCCCN)N1c2c(Sc3c1cccc3)cccc2	215	ChEMBL	CHEMBL390305	Antagonist activity at recombinant NR1/NR2A receptor expressed in Xenopus laevis oocytes	CHEMBL889736	Glutamate NMDA receptor; GRIN1/GRIN2A	CHEMBL1907604	Homo sapiens	CHEMBL1146243	Bioorg Med Chem Lett	2007
Clc1c2c(O)c([N+](=O)[O-])c(O)nc2cc(Cl)c1	220	ChEMBL	CHEMBL291161	Inhibition of [3H]DCKA binding to N-methyl-D-aspartate glutamate receptor	CHEMBL752467	Glutamate [NMDA] receptor	CHEMBL2094124	Homo sapiens	CHEMBL1146606	J Med Chem	2003
Clc1c(Cl)c2c(O)c([N+](=O)[O-])c(O)nc2cc1Cl	220	ChEMBL	CHEMBL42176	Inhibition of [3H]DCKA binding to N-methyl-D-aspartate glutamate receptor	CHEMBL752467	Glutamate [NMDA] receptor	CHEMBL2094124	Homo sapiens	CHEMBL1146606	J Med Chem	2003
O=C(NCCCCNCCCCNCCCCN)N1c2c(cccc2)C=Cc2c1cccc2	240	ChEMBL	CHEMBL228378	Antagonist activity at recombinant NR1/NR2A receptor expressed in Xenopus laevis oocytes	CHEMBL889736	Glutamate NMDA receptor; GRIN1/GRIN2A	CHEMBL1907604	Homo sapiens	CHEMBL1146243	Bioorg Med Chem Lett	2007
O(C)c1cc2c(cc1)CC1N(C)CCC32C1CCCC3	240	ChEMBL	CHEMBL22207	Binding affinity against dextromethorpin binding site associated with N-methyl-D-aspartate glutamate receptor from guinea pig mitochondrial pellet P2 determined using [3H]1 as radioligand.	CHEMBL749669	Glutamate [NMDA] receptor	CHEMBL2094124	Homo sapiens	CHEMBL1126312	J Med Chem	1992
N(CCCCCCN)C1(c2ccccc2)CCCCC1	240	BindingDB	BDBM50595057	Inhibition of NMDA receptor (unknown origin)	E50016452_A17	Glutamate receptor ionotropic, NMDA 2A		Homo sapiens	50016452	Bioorg Med Chem	2022
Ic1c(NC(=N)Nc2c(I)cccc2)cccc1	240	ChEMBL	CHEMBL312600	In vitro inhibitory activity against [3H](+)-MK-801 binding to PCP receptor in guinea pig brain membrane homogenates	CHEMBL763611	Glutamate [NMDA] receptor	CHEMBL2094124	Homo sapiens	CHEMBL1125137	J Med Chem	1990
O=C(O)Cc1c2nc(O)c(O)nc2ccc1	250	ChEMBL	CHEMBL12706	In vitro inhibitory activity at 1 uM concentration against N-methyl-D-aspartate glutamate receptor, using [3H]CGP-39653 binding assay	CHEMBL872738	Glutamate [NMDA] receptor	CHEMBL2094124	Homo sapiens	CHEMBL1135273	Bioorg Med Chem Lett	2002
O(C)c1c(CNCCCCCCCCNCCCCCCNCCCCCCCCNCc2c(OC)cccc2)cccc1	256.70001	ChEMBL	CHEMBL2398521	Antagonist activity at recombinant GluN1/GluN2A receptor (unknown origin) expressed in Xenopus laevis oocytes assessed as inhibition of glycine/glutamate-induced inward current at -70mV by two-electrode voltage clamp assay	CHEMBL2399396	Glutamate NMDA receptor; GRIN1/GRIN2A	CHEMBL1907604	Homo sapiens	CHEMBL2396530	Bioorg Med Chem Lett	2013
O(Cc1ccccc1)c1cc2c(cc1)CC1N(C)CCC32C1CCCC3	270	ChEMBL	CHEMBL131093	Binding affinity against dextromethorpin binding site associated with N-methyl-D-aspartate glutamate receptor from guinea pig mitochondrial pellet P2 determined using [3H]1 as radioligand.	CHEMBL747271	Glutamate [NMDA] receptor	CHEMBL2094124	Homo sapiens	CHEMBL1126312	J Med Chem	1992
Brc1ccc([C@@H](NC(P(=O)(O)O)c2c3nc(O)c(O)nc3ccc2)C)cc1	270	ChEMBL	CHEMBL273636	Inhibitory activity against Xenopus laevis oocyte expressing 1A/2A heteromeric human NMDA (hNMDA) receptor	CHEMBL750561	Glutamate NMDA receptor; GRIN1/GRIN2A	CHEMBL1907604	Homo sapiens	CHEMBL1135273	Bioorg Med Chem Lett	2002
Clc1c2nc(O)c(O)nc2cc(Cl)c1	280	ChEMBL	CHEMBL282003	Inhibition of [3H]DCKA binding to N-methyl-D-aspartate glutamate receptor	CHEMBL752467	Glutamate [NMDA] receptor	CHEMBL2094124	Homo sapiens	CHEMBL1146606	J Med Chem	2003
Clc1c(N(S(=O)(=O)C)CCCOC)c2NC(=O)C(=O)Nc2cc1Cl	282	BindingDB	BDBM50215286	Antagonist activity at human NMDA NR1 receptor	E50020578_A1	Glutamate receptor ionotropic, NMDA 1		Homo sapiens (Human)	50020578	Bioorg Med Chem Lett	2007
Clc1c(N(S(=O)(=O)C)CCCOC)c2NC(=O)C(=O)Nc2cc1Cl	282	ChEMBL	CHEMBL399275	Antagonist activity at human NMDA NR1 receptor	CHEMBL887322	Glutamate (NMDA) receptor subunit zeta 1	CHEMBL2015	Homo sapiens	CHEMBL1140651	Bioorg Med Chem Lett	2007
O=[N+]([O-])c1c(O)nc2c(c1O)c(C)cc(C)c2	290	ChEMBL	CHEMBL41340	Inhibition of [3H]DCKA binding to N-methyl-D-aspartate glutamate receptor	CHEMBL752467	Glutamate [NMDA] receptor	CHEMBL2094124	Homo sapiens	CHEMBL1146606	J Med Chem	2003
S(=O)(=O)(NCc1ncc(C(=O)NCc2sc(C)nc2)nc1)c1cc(F)c(F)cc1	313	BindingDB	BDBM393206	Cell Culture and plating: HEK293 cells expressing NR1/NR2A (Chantest, Cleveland, Ohio) were grown to 70-80% confluency as an adherent monolayer in standard tissue culture flasks at 37Â° C., 5% CO2 per supplier&#39;s instructions. NR2A expression was induced by incubation with 0.3-0.4 &#956;g/ml tetracycline in the presence of 4 mM ARL-15896 for 18-24 hours under the same growth conditions, then t…	E3162_A1	Glutamate receptor ionotropic, NMDA 2A		Homo sapiens (Human)	8403	US Patent	2018
O(C)c1c(CNCCCCCNCCCCCCNCCCCCNCc2c(OC)cccc2)cccc1	315	ChEMBL	CHEMBL2398520	Antagonist activity at recombinant GluN1/GluN2A receptor (unknown origin) expressed in Xenopus laevis oocytes assessed as inhibition of glycine/glutamate-induced inward current at -70mV by two-electrode voltage clamp assay	CHEMBL2399396	Glutamate NMDA receptor; GRIN1/GRIN2A	CHEMBL1907604	Homo sapiens	CHEMBL2396530	Bioorg Med Chem Lett	2013
P(=O)(O)(O)CCCN1C[C@H](C(=O)O)NCC1	321	ChEMBL	CHEMBL47277	Tested for the inhibitory activity by the inhibition of excitatory L-[3H]Glutamate binding to NMDA recognition sites	CHEMBL748198	Glutamate [NMDA] receptor	CHEMBL2094124	Homo sapiens	CHEMBL1152025	Bioorg Med Chem Lett	1993
N=C(Nc1cc(C)ccc1)Nc1cc(C)ccc1	330	ChEMBL	CHEMBL309603	In vitro inhibitory activity against [3H](+)-MK-801 binding to PCP receptor in guinea pig brain membrane homogenates	CHEMBL763611	Glutamate [NMDA] receptor	CHEMBL2094124	Homo sapiens	CHEMBL1125137	J Med Chem	1990
Clc1c(Cc2ncn(CCC)c2)c2nc(O)c(O)nc2cc1Cl	350	BindingDB	BDBM50591725	Displacement of [3H]NMDA from NMDA receptor (unknown origin)	E50016051_A40	Glutamate receptor ionotropic, NMDA 2A		Homo sapiens	50016051	Eur J Med Chem	2022
N=C(Nc1c(CC)cccc1)Nc1c(CC)cccc1	358	ChEMBL	CHEMBL310170	In vitro inhibitory activity against [3H]-TCP binding to PCP receptor in guinea pig brain membrane homogenates	CHEMBL763612	Glutamate [NMDA] receptor	CHEMBL2094124	Homo sapiens	CHEMBL1125137	J Med Chem	1990
O=C(N1CCC(CCc2ccccc2)CC1)c1[nH]c2c(c1)ccc(O)c2	359	ChEMBL	CHEMBL339570	Inhibition of [3H]Ro-256981 binding to N-methyl-D-aspartate glutamate receptor	CHEMBL857544	Glutamate [NMDA] receptor	CHEMBL2094124	Homo sapiens	CHEMBL1136340	Bioorg Med Chem Lett	2003
Clc1c(Cl)cc2nc(C(=O)NS(=O)(=O)C)c(O)nc2c1	360	ChEMBL	CHEMBL167548	Tested for the affinity to the glycine site -NMDA receptor using [3H]Gly as radioligand.	CHEMBL749508	Glutamate [NMDA] receptor	CHEMBL2094124	Homo sapiens	CHEMBL1151087	Bioorg Med Chem Lett	1993
S(=O)(=O)(NCc1c(C)nc(C(=O)NCc2sc(C)nc2)cn1)c1cc(F)cc(F)c1	366	BindingDB	BDBM393268	Cell Culture and plating: HEK293 cells expressing NR1/NR2A (Chantest, Cleveland, Ohio) were grown to 70-80% confluency as an adherent monolayer in standard tissue culture flasks at 37Â° C., 5% CO2 per supplier&#39;s instructions. NR2A expression was induced by incubation with 0.3-0.4 &#956;g/ml tetracycline in the presence of 4 mM ARL-15896 for 18-24 hours under the same growth conditions, then t…	E3162_A1	Glutamate receptor ionotropic, NMDA 2A		Homo sapiens (Human)	8403	US Patent	2018
N=C(Nc1cc(C)ccc1)Nc1cc(C)ccc1	370	ChEMBL	CHEMBL309603	In vitro inhibitory activity against [3H]-TCP binding to PCP receptor in guinea pig brain membrane homogenates	CHEMBL763612	Glutamate [NMDA] receptor	CHEMBL2094124	Homo sapiens	CHEMBL1125137	J Med Chem	1990
Clc1cc2c(cc1)CC1N(C)CCC32C1CCCC3	370	ChEMBL	CHEMBL336430	Binding affinity against dextromethorpin binding site associated with N-methyl-D-aspartate glutamate receptor from guinea pig mitochondrial pellet P2 determined using [3H]1 as radioligand.	CHEMBL749669	Glutamate [NMDA] receptor	CHEMBL2094124	Homo sapiens	CHEMBL1126312	J Med Chem	1992
O=C(NCCCNCCCCNCCCN)c1cc2C(=O)c3c(C(=O)c2cc1)cccc3	392	ChEMBL	CHEMBL228324	Antagonist activity at recombinant NR1/NR2A receptor expressed in Xenopus laevis oocytes	CHEMBL889736	Glutamate NMDA receptor; GRIN1/GRIN2A	CHEMBL1907604	Homo sapiens	CHEMBL1146243	Bioorg Med Chem Lett	2007
O=C(CCn1c2c(c3c1ccc(OC)c3)c[n+](C)cc2)N1c2c(Sc3c1cccc3)cccc2.[I-]	400	ChEMBL	CHEMBL4878924	Inhibition of human GluN1-1a/NR2A receptor expressed in transgenic mouse fibroblast cells assessed as inhibition of L-glutamate-induced excitotoxicity by measuring LDH activity by cell based assay	CHEMBL4825138	Glutamate NMDA receptor; GRIN1/GRIN2A	CHEMBL1907604	Homo sapiens	CHEMBL4823302	Bioorg Med Chem	2021
Clc1c(Cl)cc2nc(O)c([N+](=O)[O-])c(O)c2c1	400	ChEMBL	CHEMBL41341	Inhibition of [3H]DCKA binding to N-methyl-D-aspartate glutamate receptor	CHEMBL752467	Glutamate [NMDA] receptor	CHEMBL2094124	Homo sapiens	CHEMBL1146606	J Med Chem	2003
C(CCCCn1c2c(c3c1cccc3)c[n+](C)cc2)CCCCn1c2c(c3c1cccc3)c[n+](C)cc2.[I-].[I-]	400	ChEMBL	CHEMBL3605361	Inhibition of human NR1-1a/NR2A expressed in mouse L12-G10 cells assessed as inhibition of glutamate-induced excitotoxicity incubated for 16 hrs by LDH release assay	CHEMBL3608120	Glutamate NMDA receptor; GRIN1/GRIN2A	CHEMBL1907604	Homo sapiens	CHEMBL3603740	J Med Chem	2015
S=C=Nc1cc2c(cc1)CC1N(C)CCC32C1CCCC3	440	ChEMBL	CHEMBL133401	Binding affinity against dextromethorpin binding site associated with N-methyl-D-aspartate glutamate receptor from guinea pig mitochondrial pellet P2 determined using [3H]1 as radioligand.	CHEMBL749669	Glutamate [NMDA] receptor	CHEMBL2094124	Homo sapiens	CHEMBL1126312	J Med Chem	1992
Clc1c(Cl)cc2nc(C(=O)O)c(O)nc2c1	460	ChEMBL	CHEMBL130213	Tested for the affinity to the glycine site -NMDA receptor using [3H]Gly as radioligand.	CHEMBL749508	Glutamate [NMDA] receptor	CHEMBL2094124	Homo sapiens	CHEMBL1151087	Bioorg Med Chem Lett	1993
P(=O)(O)(O)CCCNC=1C(=O)C(=O)C=1N	470	ChEMBL	CHEMBL145806	Antagonist activity at NMDA receptor (unknwon origin)	CHEMBL2208698	Glutamate [NMDA] receptor	CHEMBL2094124	Homo sapiens	CHEMBL2203023	J Med Chem	2011
O=C(N[C@H](C(=O)N[C@H](C(=O)N[C@H](C(=O)N[C@H](C(=O)N[C@H](C(=O)N)CC(=O)N)CO)CCCCN)CCC(=O)O)CCCN=C(N)N)[C@@H](NC(=O)[C@@H](NC(=O)[C@@H](NC(=O)[C@@H](NC(=O)[C@@H](NC(=O)[C@@H](NC(=O)[C@@H](NC(=O)[C@@H](NC(=O)[C@@H](NC(=O)[C@@H](NC(=O)[C@@H](NC(=O)CN)CCC(=O)O)CCC(=O)O)CCC(=O)O)Cc1ccc(O)cc1)CCC(=O)N)C)CC(=O)N)CCC(=O)N)CCC(=O)O)CC(C)C)[C@H](CC)C	475	ChEMBL	CHEMBL1791462	The compound was tested for the inhibitory activity against N-methyl-D-aspartate glutamate receptor from sensorimotor gyri region of human brain by measuring spermine-enhanced [3H]- MK-801 binding	CHEMBL747350	Glutamate [NMDA] receptor	CHEMBL2094124	Homo sapiens	CHEMBL1132567	J Med Chem	1999
N(C)c1cc2c(cc1)CC1N(C)CCC32C1CCCC3	480	ChEMBL	CHEMBL130247	Binding affinity against dextromethorpin binding site associated with N-methyl-D-aspartate glutamate receptor from guinea pig mitochondrial pellet P2 determined using [3H]1 as radioligand.	CHEMBL747269	Glutamate [NMDA] receptor	CHEMBL2094124	Homo sapiens	CHEMBL1126312	J Med Chem	1992
O(C)c1cc2c(cc1)CC1N(C)CCC32C1CCCC3	490	ChEMBL	CHEMBL22207	Inhibition of [3H]1 binding to dextromethorpin binding site of guinea pig microsomal pellet P3 N-methyl-D-aspartate glutamate receptor	CHEMBL749668	Glutamate [NMDA] receptor	CHEMBL2094124	Homo sapiens	CHEMBL1126312	J Med Chem	1992
Clc1c(Cl)ccc(S(=O)(=O)NCc2c(C)nc(C(=O)NCc3sc(C)nc3)cn2)c1	494	BindingDB	BDBM393266	Cell Culture and plating: HEK293 cells expressing NR1/NR2A (Chantest, Cleveland, Ohio) were grown to 70-80% confluency as an adherent monolayer in standard tissue culture flasks at 37Â° C., 5% CO2 per supplier&#39;s instructions. NR2A expression was induced by incubation with 0.3-0.4 &#956;g/ml tetracycline in the presence of 4 mM ARL-15896 for 18-24 hours under the same growth conditions, then t…	E3162_A1	Glutamate receptor ionotropic, NMDA 2A		Homo sapiens (Human)	8403	US Patent	2018
N=C(Nc1cc(C(C)C)ccc1)Nc1cc(C(C)C)ccc1	498	ChEMBL	CHEMBL82078	In vitro inhibitory activity against [3H](+)-MK-801 binding to PCP receptor in guinea pig brain membrane homogenates	CHEMBL763611	Glutamate [NMDA] receptor	CHEMBL2094124	Homo sapiens	CHEMBL1125137	J Med Chem	1990
O=C(N[C@H](C(=O)N[C@H](C(=O)N[C@H](C(=O)N[C@H](C(=O)N[C@H](C(=O)N)CC(=O)N)CO)CCCCN)CCC(=O)O)CCCN=C(N)N)[C@@H](NC(=O)[C@@H](NC(=O)[C@@H](NC(=O)[C@@H](NC(=O)[C@@H](NC(=O)[C@@H](NC(=O)[C@@H](NC(=O)[C@@H](NC(=O)[C@@H](NC(=O)[C@@H](NC(=O)[C@@H](NC(=O)CN)CCC(=O)O)CCC(=O)O)CCC(=O)O)Cc1ccc(O)cc1)CCC(=O)N)C)CC(=O)N)CCC(=O)N)CCC(=O)O)CC(C)C)[C@H](CC)C	546	ChEMBL	CHEMBL1791462	The compound was tested for the inhibitory activity against N-methyl-D-aspartate glutamate receptor from mid-frontal region of human brain by measuring spermine-enhanced [3H]- MK-801 binding	CHEMBL747349	Glutamate [NMDA] receptor	CHEMBL2094124	Homo sapiens	CHEMBL1132567	J Med Chem	1999
O=C(N[C@H](C(=O)N[C@H](C(=O)N[C@H](C(=O)N[C@H](C(=O)N[C@H](C(=O)N)CC(=O)N)CO)CCCCN)CCC(=O)O)CCCN=C(N)N)[C@@H](NC(=O)[C@@H](NC(=O)[C@@H](NC(=O)[C@@H](NC(=O)[C@@H](NC(=O)[C@@H](NC(=O)[C@@H](NC(=O)[C@@H](NC(=O)[C@@H](NC(=O)[C@@H](NC(=O)[C@@H](NC(=O)CN)CCC(=O)O)CCC(=O)O)CCC(=O)O)Cc1ccc(O)cc1)CCC(=O)N)C)CC(=O)N)CCC(=O)N)CCC(=O)O)CC(C)C)[C@H](CC)C	570	ChEMBL	CHEMBL1791462	The compound was tested for the inhibitory activity against N-methyl-D-aspartate glutamate receptor from superior temporal region of human brain by measuring spermine-enhanced [3H]- MK-801 binding	CHEMBL747351	Glutamate [NMDA] receptor	CHEMBL2094124	Homo sapiens	CHEMBL1132567	J Med Chem	1999
C(CCCCn1c2c(c3c1cccc3)c[n+](C)cc2)CCCn1c2c(c3c1cccc3)c[n+](C)cc2.[I-].[I-]	570	ChEMBL	CHEMBL3605360	Inhibition of human NR1-1a/NR2A expressed in mouse L12-G10 cells assessed as inhibition of glutamate-induced excitotoxicity incubated for 16 hrs by LDH release assay	CHEMBL3608120	Glutamate NMDA receptor; GRIN1/GRIN2A	CHEMBL1907604	Homo sapiens	CHEMBL3603740	J Med Chem	2015
C(CCCCn1c2c(c3c1cccc3)c[n+](CC)cc2)CCCCn1c2c(c3c1cccc3)c[n+](CC)cc2.[I-].[I-]	590	ChEMBL	CHEMBL3605363	Inhibition of human NR1-1a/NR2A expressed in mouse L12-G10 cells assessed as inhibition of glutamate-induced excitotoxicity incubated for 16 hrs by LDH release assay	CHEMBL3608120	Glutamate NMDA receptor; GRIN1/GRIN2A	CHEMBL1907604	Homo sapiens	CHEMBL3603740	J Med Chem	2015
S(=O)(=O)(O[C@H]1C[C@@H]2[C@@](C)([C@@H]3[C@H]([C@H]4[C@@](C)([C@@H](C)CC4)CC3)CC2)CC1)O.n1ccccc1	600	ChEMBL	CHEMBL3594112	Inhibition of recombinant GluN1/GluN2A receptor (unknown origin) expressed in HEK293 cells assessed as inhibition of glutamate-evoked current by whole-cell voltage-clamp method	CHEMBL3594731	Glutamate NMDA receptor; GRIN1/GRIN2A	CHEMBL1907604	Homo sapiens	CHEMBL3593227	J Med Chem	2015
P(=O)(O)(O)C(N(Cc1ccccc1)C)c1c2nc(O)c(O)nc2ccc1	600	ChEMBL	CHEMBL12733	Inhibitory activity against Xenopus laevis oocyte expressing 1A/2A heteromeric human NMDA (hNMDA) receptor	CHEMBL750561	Glutamate NMDA receptor; GRIN1/GRIN2A	CHEMBL1907604	Homo sapiens	CHEMBL1135273	Bioorg Med Chem Lett	2002
Clc1cc2N(CCCN(C)C)c3c(Sc2cc1)cccc3	600	ChEMBL	CHEMBL71	Inhibition of [3H]1 binding to dextromethorpin binding site of guinea pig microsomal pellet P3 N-methyl-D-aspartate glutamate receptor	CHEMBL749668	Glutamate [NMDA] receptor	CHEMBL2094124	Homo sapiens	CHEMBL1126312	J Med Chem	1992
P(=O)(O)(O)CC[C@H]1[C@@H](C[C@@H](N)C(=O)O)CCCC1	607	ChEMBL	CHEMBL107660	Tested for the inhibitory activity by the inhibition of excitatory L-[3H]Glutamate binding to NMDA recognition sites	CHEMBL748198	Glutamate [NMDA] receptor	CHEMBL2094124	Homo sapiens	CHEMBL1152025	Bioorg Med Chem Lett	1993
Clc1c(F)ccc(S(=O)(=O)NCc2ncc(C(=O)NCc3sc(C)nn3)nc2)c1	624	BindingDB	BDBM393188	Cell Culture and plating: HEK293 cells expressing NR1/NR2A (Chantest, Cleveland, Ohio) were grown to 70-80% confluency as an adherent monolayer in standard tissue culture flasks at 37Â° C., 5% CO2 per supplier&#39;s instructions. NR2A expression was induced by incubation with 0.3-0.4 &#956;g/ml tetracycline in the presence of 4 mM ARL-15896 for 18-24 hours under the same growth conditions, then t…	E3162_A1	Glutamate receptor ionotropic, NMDA 2A		Homo sapiens (Human)	8403	US Patent	2018
Clc1c(F)ccc(S(=O)(=O)NCc2ncc(C(=O)NCc3ncc(C)nc3)cc2)c1	630	BindingDB	BDBM393096	Cell Culture and plating: HEK293 cells expressing NR1/NR2A (Chantest, Cleveland, Ohio) were grown to 70-80% confluency as an adherent monolayer in standard tissue culture flasks at 37Â° C., 5% CO2 per supplier&#39;s instructions. NR2A expression was induced by incubation with 0.3-0.4 &#956;g/ml tetracycline in the presence of 4 mM ARL-15896 for 18-24 hours under the same growth conditions, then t…	E3162_A1	Glutamate receptor ionotropic, NMDA 2A		Homo sapiens (Human)	8403	US Patent	2018
Clc1c(F)c2nc(O)c(O)nc2cc1F	630	ChEMBL	CHEMBL42329	Inhibition of [3H]DCKA binding to N-methyl-D-aspartate glutamate receptor	CHEMBL752467	Glutamate [NMDA] receptor	CHEMBL2094124	Homo sapiens	CHEMBL1146606	J Med Chem	2003
Clc1c(Cl)cc2N=C(O)c3n(-c2c1)cnn3	630	BindingDB	BDBM50002707	Displacement of [3H]glycine from NMDA receptor (unknown origin)	E50016051_A33	Glutamate receptor ionotropic, NMDA 2A		Homo sapiens	50016051	Eur J Med Chem	2022
O=C(O)[C@@H](N)Cc1[nH]nnn1	639	ChEMBL	CHEMBL357426	Tested in vitro for the affinity against NMDA receptor by examining its ability to inhibit [3H]-CGS-19,755 binding	CHEMBL748787	Glutamate [NMDA] receptor	CHEMBL2094124	Homo sapiens	CHEMBL1127097	Bioorg Med Chem Lett	1993
Clc1c(SCC)c([N+](=O)[O-])c2nc(O)c(O)nc2c1	640	ChEMBL	CHEMBL41399	Inhibition of [3H]DCKA binding to N-methyl-D-aspartate glutamate receptor	CHEMBL752467	Glutamate [NMDA] receptor	CHEMBL2094124	Homo sapiens	CHEMBL1146606	J Med Chem	2003
O=C(NCCCNCCCCNCCCN)[C@@H](NC(=O)C1CCCCC1)CC1CCCCC1	656	ChEMBL	CHEMBL1270719	Antagonist activity at NR1-1a/NR2A receptor expressed in Xenopus laevis oocytes assessed as inhibition of glutamate/glycine-induced current at -60mV holding potential by two-electrode voltage-clamp electrophysiology	CHEMBL1274347	Glutamate NMDA receptor; GRIN1/GRIN2A	CHEMBL1907604	Homo sapiens	CHEMBL1268910	J Med Chem	2010
N(C)(C)c1cc2c(cc1)CC1N(C)CCC32C1CCCC3	680	ChEMBL	CHEMBL337277	Binding affinity against dextromethorpin binding site associated with N-methyl-D-aspartate glutamate receptor from guinea pig mitochondrial pellet P2 determined using [3H]1 as radioligand.	CHEMBL749669	Glutamate [NMDA] receptor	CHEMBL2094124	Homo sapiens	CHEMBL1126312	J Med Chem	1992
O(CCCCCOc1ccc(C(=N)N)cc1)c1ccc(C(=N)N)cc1	720	ChEMBL	CHEMBL55	Antagonist activity at NR1/NR2A receptor (unknown origin) expressed in Xenopus laevis oocytes assessed as inhibition of glutamate/glycine-induced current at pH 7.6 at -40mV holding potential by two-electrode voltage-clamp electrophysiology	CHEMBL3242673	Glutamate NMDA receptor; GRIN1/GRIN2A	CHEMBL1907604	Homo sapiens	CHEMBL3232957	Bioorg Med Chem	2014
Clc1cc(N(S(=O)(=O)C)CCCOC)c2NC(=O)C(=O)Nc2c1	728	BindingDB	BDBM50215289	Antagonist activity at human NMDA NR1 receptor	E50020578_A1	Glutamate receptor ionotropic, NMDA 1		Homo sapiens (Human)	50020578	Bioorg Med Chem Lett	2007
Fc1c(F)c(F)c2nc(O)c(O)nc2c1F	730	ChEMBL	CHEMBL289779	Inhibition of [3H]DCKA binding to N-methyl-D-aspartate glutamate receptor	CHEMBL752467	Glutamate [NMDA] receptor	CHEMBL2094124	Homo sapiens	CHEMBL1146606	J Med Chem	2003
OCC[n+]1cc2c(n(CCCCCCCCCn3c4c(c5c3cccc5)c[n+](CCO)cc4)c3c2cccc3)cc1.[I-].[I-]	740	ChEMBL	CHEMBL3605364	Inhibition of human NR1-1a/NR2A expressed in mouse L12-G10 cells assessed as inhibition of glutamate-induced excitotoxicity incubated for 16 hrs by LDH release assay	CHEMBL3608120	Glutamate NMDA receptor; GRIN1/GRIN2A	CHEMBL1907604	Homo sapiens	CHEMBL3603740	J Med Chem	2015
Clc1c(F)ccc(S(=O)(=O)NCc2ncc(C(=O)NCc3n(C)c(C)cc3)nc2)c1	757	BindingDB	BDBM393106	Cell Culture and plating: HEK293 cells expressing NR1/NR2A (Chantest, Cleveland, Ohio) were grown to 70-80% confluency as an adherent monolayer in standard tissue culture flasks at 37Â° C., 5% CO2 per supplier&#39;s instructions. NR2A expression was induced by incubation with 0.3-0.4 &#956;g/ml tetracycline in the presence of 4 mM ARL-15896 for 18-24 hours under the same growth conditions, then t…	E3162_A1	Glutamate receptor ionotropic, NMDA 2A		Homo sapiens (Human)	8403	US Patent	2018
Clc1c(F)ccc(S(=O)(=O)NCc2cnc(C(=O)NCc3cnccc3)cc2)c1	758	BindingDB	BDBM393063	Cell Culture and plating: HEK293 cells expressing NR1/NR2A (Chantest, Cleveland, Ohio) were grown to 70-80% confluency as an adherent monolayer in standard tissue culture flasks at 37Â° C., 5% CO2 per supplier&#39;s instructions. NR2A expression was induced by incubation with 0.3-0.4 &#956;g/ml tetracycline in the presence of 4 mM ARL-15896 for 18-24 hours under the same growth conditions, then t…	E3162_A1	Glutamate receptor ionotropic, NMDA 2A		Homo sapiens (Human)	8403	US Patent	2018
Clc1c(C)cc2nc(O)c(O)nc2c1	780	ChEMBL	CHEMBL288384	Inhibition of [3H]DCKA binding to N-methyl-D-aspartate glutamate receptor	CHEMBL752467	Glutamate [NMDA] receptor	CHEMBL2094124	Homo sapiens	CHEMBL1146606	J Med Chem	2003
Clc1c(F)ccc(S(=O)(=O)NCc2ncc(C(=O)NCc3nccnc3)cc2)c1	790	BindingDB	BDBM393095	Cell Culture and plating: HEK293 cells expressing NR1/NR2A (Chantest, Cleveland, Ohio) were grown to 70-80% confluency as an adherent monolayer in standard tissue culture flasks at 37Â° C., 5% CO2 per supplier&#39;s instructions. NR2A expression was induced by incubation with 0.3-0.4 &#956;g/ml tetracycline in the presence of 4 mM ARL-15896 for 18-24 hours under the same growth conditions, then t…	E3162_A1	Glutamate receptor ionotropic, NMDA 2A		Homo sapiens (Human)	8403	US Patent	2018
O=C(NCCCNCCCCNCCCN)[C@@H](NC(=O)CC12CC3CC(C1)CC(C2)C3)CC1CCCCC1	794	ChEMBL	CHEMBL1269127	Antagonist activity at NR1-1a/NR2A receptor expressed in Xenopus laevis oocytes assessed as inhibition of glutamate/glycine-induced current at -60mV holding potential by two-electrode voltage-clamp electrophysiology	CHEMBL1274347	Glutamate NMDA receptor; GRIN1/GRIN2A	CHEMBL1907604	Homo sapiens	CHEMBL1268910	J Med Chem	2010
O=C(CCn1c2c(c3c1ccnc3)cc(OC)cc2)N1c2c(Sc3c1cccc3)cccc2	800	ChEMBL	CHEMBL4850585	Inhibition of human GluN1-1a/NR2A receptor expressed in transgenic mouse fibroblast cells assessed as inhibition of L-glutamate-induced excitotoxicity by measuring LDH activity by cell based assay	CHEMBL4825138	Glutamate NMDA receptor; GRIN1/GRIN2A	CHEMBL1907604	Homo sapiens	CHEMBL4823302	Bioorg Med Chem	2021
N=C(Nc1c(CC)cccc1)Nc1c(CC)cccc1	820	ChEMBL	CHEMBL310170	In vitro inhibitory activity against [3H](+)-MK-801 binding to PCP receptor in guinea pig brain membrane homogenates	CHEMBL763611	Glutamate [NMDA] receptor	CHEMBL2094124	Homo sapiens	CHEMBL1125137	J Med Chem	1990
Clc1cc(S(=O)(=O)NCc2ncc(C(=O)NCc3sc(C)nc3)nc2)ccc1	839	BindingDB	BDBM393239	Cell Culture and plating: HEK293 cells expressing NR1/NR2A (Chantest, Cleveland, Ohio) were grown to 70-80% confluency as an adherent monolayer in standard tissue culture flasks at 37Â° C., 5% CO2 per supplier&#39;s instructions. NR2A expression was induced by incubation with 0.3-0.4 &#956;g/ml tetracycline in the presence of 4 mM ARL-15896 for 18-24 hours under the same growth conditions, then t…	E3162_A1	Glutamate receptor ionotropic, NMDA 2A		Homo sapiens (Human)	8403	US Patent	2018
O=[N+]([O-])c1c([N+](=O)[O-])cc2nc(O)c(O)nc2c1	840	ChEMBL	CHEMBL155265	Tested for the affinity to the glycine site -NMDA receptor using [3H]Gly as radioligand.	CHEMBL749508	Glutamate [NMDA] receptor	CHEMBL2094124	Homo sapiens	CHEMBL1151087	Bioorg Med Chem Lett	1993
Clc1c(F)ccc(S(=O)(=O)NCc2ncc(C(=O)NCc3cc(OC)ncc3)nc2)c1	850	BindingDB	BDBM393183	Cell Culture and plating: HEK293 cells expressing NR1/NR2A (Chantest, Cleveland, Ohio) were grown to 70-80% confluency as an adherent monolayer in standard tissue culture flasks at 37Â° C., 5% CO2 per supplier&#39;s instructions. NR2A expression was induced by incubation with 0.3-0.4 &#956;g/ml tetracycline in the presence of 4 mM ARL-15896 for 18-24 hours under the same growth conditions, then t…	E3162_A1	Glutamate receptor ionotropic, NMDA 2A		Homo sapiens (Human)	8403	US Patent	2018
Clc1c(Cl)cc2-c3n(C(O)=Nc2c1)nc(C(=O)O)c3	890	BindingDB	BDBM50110216	Displacement of [3H]MK-801 from NMDA receptor (unknown origin)	E50016051_A41	Glutamate receptor ionotropic, NMDA 2A		Homo sapiens	50016051	Eur J Med Chem	2022
O=C(CCn1c2c(c3c1ccc(C)c3)c[n+](C)cc2)N1c2c(Sc3c1cccc3)cccc2.[I-]	900	ChEMBL	CHEMBL4873748	Inhibition of human GluN1-1a/NR2A receptor expressed in transgenic mouse fibroblast cells assessed as inhibition of L-glutamate-induced excitotoxicity by measuring LDH activity by cell based assay	CHEMBL4825138	Glutamate NMDA receptor; GRIN1/GRIN2A	CHEMBL1907604	Homo sapiens	CHEMBL4823302	Bioorg Med Chem	2021
Clc1c(F)c2nc(O)c(N=O)c(O)c2cc1F	910	ChEMBL	CHEMBL291169	Inhibition of [3H]DCKA binding to N-methyl-D-aspartate glutamate receptor	CHEMBL752467	Glutamate [NMDA] receptor	CHEMBL2094124	Homo sapiens	CHEMBL1146606	J Med Chem	2003
Clc1c(F)ccc(S(=O)(=O)NCc2ncc(C(=O)NCc3scnc3)nc2)c1	929	BindingDB	BDBM393061	Cell Culture and plating: HEK293 cells expressing NR1/NR2A (Chantest, Cleveland, Ohio) were grown to 70-80% confluency as an adherent monolayer in standard tissue culture flasks at 37Â° C., 5% CO2 per supplier&#39;s instructions. NR2A expression was induced by incubation with 0.3-0.4 &#956;g/ml tetracycline in the presence of 4 mM ARL-15896 for 18-24 hours under the same growth conditions, then t…	E3162_A1	Glutamate receptor ionotropic, NMDA 2A		Homo sapiens (Human)	8403	US Patent	2018
O=C(NCCCNCCCCNCCCN)N1c2c(cccc2)CCc2c1cccc2	958	ChEMBL	CHEMBL228379	Antagonist activity at recombinant NR1/NR2A receptor expressed in Xenopus laevis oocytes	CHEMBL889736	Glutamate NMDA receptor; GRIN1/GRIN2A	CHEMBL1907604	Homo sapiens	CHEMBL1146243	Bioorg Med Chem Lett	2007
Clc1ccc([C@@H](O)C[C@@H]2N(C)CCc3c2cc(OC)c(OC)c3)cc1	960	ChEMBL	CHEMBL197467	Mean inhibitory concentration against [3H]MK-801 binding to porcine N-methyl-D-aspartate (NMDA) glutamate receptor; n=3	CHEMBL828706	Glutamate [NMDA] receptor	CHEMBL2094124	Homo sapiens	CHEMBL1144373	Bioorg Med Chem Lett	2005
O=C(CCn1c2c(c3c1cccc3)c[n+](Cc1ccccc1)cc2)N1c2c(Sc3c1cccc3)cccc2.[Br-]	1000	ChEMBL	CHEMBL4850804	Inhibition of human GluN1-1a/NR2A receptor expressed in transgenic mouse fibroblast cells assessed as inhibition of L-glutamate-induced excitotoxicity by measuring LDH activity by cell based assay	CHEMBL4825138	Glutamate NMDA receptor; GRIN1/GRIN2A	CHEMBL1907604	Homo sapiens	CHEMBL4823302	Bioorg Med Chem	2021
CN1C2C3C(c4c(cccc4)C2)(CC1)CCCC3	1000	ChEMBL	CHEMBL334822	Inhibition of [3H]1 binding to dextromethorpin binding site of guinea pig microsomal pellet P3 N-methyl-D-aspartate glutamate receptor	CHEMBL749668	Glutamate [NMDA] receptor	CHEMBL2094124	Homo sapiens	CHEMBL1126312	J Med Chem	1992
C(CCCCn1c2c(c3c1cccc3)c[n+](CCC)cc2)CCCCn1c2c(c3c1cccc3)c[n+](CCC)cc2.[I-].[I-]	1000	ChEMBL	CHEMBL3605365	Inhibition of human NR1-1a/NR2A expressed in mouse L12-G10 cells assessed as inhibition of glutamate-induced excitotoxicity incubated for 16 hrs by LDH release assay	CHEMBL3608120	Glutamate NMDA receptor; GRIN1/GRIN2A	CHEMBL1907604	Homo sapiens	CHEMBL3603740	J Med Chem	2015
Brc1c(OC)cc2nc(O)c(O)nc2c1	1000	ChEMBL	CHEMBL553334	Inhibition of [3H]DCKA binding to N-methyl-D-aspartate glutamate receptor	CHEMBL752467	Glutamate [NMDA] receptor	CHEMBL2094124	Homo sapiens	CHEMBL1146606	J Med Chem	2003
Clc1c(F)ccc(S(=O)(=O)NCc2cnc(C(=O)NCc3sc(C)nn3)cc2)c1	1020	BindingDB	BDBM393176	Cell Culture and plating: HEK293 cells expressing NR1/NR2A (Chantest, Cleveland, Ohio) were grown to 70-80% confluency as an adherent monolayer in standard tissue culture flasks at 37Â° C., 5% CO2 per supplier&#39;s instructions. NR2A expression was induced by incubation with 0.3-0.4 &#956;g/ml tetracycline in the presence of 4 mM ARL-15896 for 18-24 hours under the same growth conditions, then t…	E3162_A1	Glutamate receptor ionotropic, NMDA 2A		Homo sapiens (Human)	8403	US Patent	2018
Clc1c(F)cc(S(=O)(=O)NCc2c(C)nc(C(=O)NCc3sc(C)nc3)cn2)cc1	1020	BindingDB	BDBM393271	Cell Culture and plating: HEK293 cells expressing NR1/NR2A (Chantest, Cleveland, Ohio) were grown to 70-80% confluency as an adherent monolayer in standard tissue culture flasks at 37Â° C., 5% CO2 per supplier&#39;s instructions. NR2A expression was induced by incubation with 0.3-0.4 &#956;g/ml tetracycline in the presence of 4 mM ARL-15896 for 18-24 hours under the same growth conditions, then t…	E3162_A1	Glutamate receptor ionotropic, NMDA 2A		Homo sapiens (Human)	8403	US Patent	2018
O=C(NCCCNCCCCNCCCN)[C@@H](NC(=O)C1CCCCC1)CCCNC(=O)Cc1ccccc1	1026	ChEMBL	CHEMBL1269130	Antagonist activity at NR1-1a/NR2A receptor expressed in Xenopus laevis oocytes assessed as inhibition of glutamate/glycine-induced current at -60mV holding potential by two-electrode voltage-clamp electrophysiology	CHEMBL1274347	Glutamate NMDA receptor; GRIN1/GRIN2A	CHEMBL1907604	Homo sapiens	CHEMBL1268910	J Med Chem	2010
Clc1cc(S(=O)(=O)NCc2cnc(C(=O)NCc3sc(C)nc3)cc2)ccc1	1040	BindingDB	BDBM393203	Cell Culture and plating: HEK293 cells expressing NR1/NR2A (Chantest, Cleveland, Ohio) were grown to 70-80% confluency as an adherent monolayer in standard tissue culture flasks at 37Â° C., 5% CO2 per supplier&#39;s instructions. NR2A expression was induced by incubation with 0.3-0.4 &#956;g/ml tetracycline in the presence of 4 mM ARL-15896 for 18-24 hours under the same growth conditions, then t…	E3162_A1	Glutamate receptor ionotropic, NMDA 2A		Homo sapiens (Human)	8403	US Patent	2018
O=C(O)C(N)CCCc1[nH]nnn1.Cl	1055	ChEMBL	CHEMBL541604	Tested in vitro for the affinity against NMDA receptor by examining its ability to inhibit [3H]-CGS-19,755 binding	CHEMBL748787	Glutamate [NMDA] receptor	CHEMBL2094124	Homo sapiens	CHEMBL1127097	Bioorg Med Chem Lett	1993
N(C)(C)c1cc2c(cc1)CC1N(C)CCC32C1CCCC3	1100	ChEMBL	CHEMBL337277	Inhibition of [3H]1 binding to dextromethorpin binding site of guinea pig microsomal pellet P3 N-methyl-D-aspartate glutamate receptor	CHEMBL749668	Glutamate [NMDA] receptor	CHEMBL2094124	Homo sapiens	CHEMBL1126312	J Med Chem	1992
Clc1cc2N(CCCN(C)C)c3c(Sc2cc1)cccc3	1100	ChEMBL	CHEMBL71	Binding affinity against dextromethorpin binding site associated with N-methyl-D-aspartate glutamate receptor from guinea pig mitochondrial pellet P2 determined using [3H]1 as radioligand.	CHEMBL749669	Glutamate [NMDA] receptor	CHEMBL2094124	Homo sapiens	CHEMBL1126312	J Med Chem	1992
Clc1c(F)ccc(S(=O)(=O)NCc2ncc(C(=O)NCc3cc(F)cnc3)nc2)c1	1100	BindingDB	BDBM393204	Cell Culture and plating: HEK293 cells expressing NR1/NR2A (Chantest, Cleveland, Ohio) were grown to 70-80% confluency as an adherent monolayer in standard tissue culture flasks at 37Â° C., 5% CO2 per supplier&#39;s instructions. NR2A expression was induced by incubation with 0.3-0.4 &#956;g/ml tetracycline in the presence of 4 mM ARL-15896 for 18-24 hours under the same growth conditions, then t…	E3162_A1	Glutamate receptor ionotropic, NMDA 2A		Homo sapiens (Human)	8403	US Patent	2018
Clc1c(Cl)cc2N=C(O)c3n(-c2c1)ccn3	1260	BindingDB	BDBM50002696	Displacement of [3H]glycine from NMDA receptor (unknown origin)	E50016051_A33	Glutamate receptor ionotropic, NMDA 2A		Homo sapiens	50016051	Eur J Med Chem	2022
Oc1cc2c(cc1)C[C@@H]1N(C)CC[C@]32[C@@H]1CCCC3	1300	ChEMBL	CHEMBL1254766	Antagonist activity at NR1/NR2A receptor (unknown origin) expressed in Xenopus laevis oocytes assessed as inhibition of glutamate/glycine-induced current at pH 7.6 at -40mV holding potential by two-electrode voltage-clamp electrophysiology	CHEMBL3242673	Glutamate NMDA receptor; GRIN1/GRIN2A	CHEMBL1907604	Homo sapiens	CHEMBL3232957	Bioorg Med Chem	2014
O=C(CCn1c2c(c3c1ccnc3)cc(C)cc2)N1c2c(Sc3c1cccc3)cccc2	1300	ChEMBL	CHEMBL4855045	Inhibition of human GluN1-1a/NR2A receptor expressed in transgenic mouse fibroblast cells assessed as inhibition of L-glutamate-induced excitotoxicity by measuring LDH activity by cell based assay	CHEMBL4825138	Glutamate NMDA receptor; GRIN1/GRIN2A	CHEMBL1907604	Homo sapiens	CHEMBL4823302	Bioorg Med Chem	2021
O(C)c1cc(CNC(=N)N)cc(CNC(=N)N)c1.Cl.Cl	1300	ChEMBL	CHEMBL117961	Ability to inhibit MK-801 binding to the NMDA receptor was determined	CHEMBL747059	Glutamate [NMDA] receptor	CHEMBL2094124	Homo sapiens	CHEMBL1131272	Bioorg Med Chem Lett	1998
N(C)c1cc2c(cc1)CC1N(C)CCC32C1CCCC3	1300	ChEMBL	CHEMBL130247	Inhibition of [3H]1 binding to dextromethorpin binding site of guinea pig microsomal pellet P3 N-methyl-D-aspartate glutamate receptor	CHEMBL749668	Glutamate [NMDA] receptor	CHEMBL2094124	Homo sapiens	CHEMBL1126312	J Med Chem	1992
Clc1cc2nc(O)c([N+](=O)[O-])c(O)c2cc1	1500	ChEMBL	CHEMBL42350	Inhibition of [3H]DCKA binding to N-methyl-D-aspartate glutamate receptor	CHEMBL752467	Glutamate [NMDA] receptor	CHEMBL2094124	Homo sapiens	CHEMBL1146606	J Med Chem	2003
P(=O)(O)(O)C[C@H]1C[C@@H](C(=O)O)NCC1	1600	ChEMBL	CHEMBL39664	Tested in vitro for the affinity against NMDA receptor in a cortical wedge assay	CHEMBL748788	Glutamate [NMDA] receptor	CHEMBL2094124	Homo sapiens	CHEMBL1127097	Bioorg Med Chem Lett	1993
Brc1cc(CNC(=O)c2sccc2)c2nc(O)c(O)nc2c1	1600	BindingDB	BDBM50069465	Displacement of [3H]AMPA from NMDA receptor (unknown origin)	E50016051_A37	Glutamate receptor ionotropic, NMDA 2A		Homo sapiens	50016051	Eur J Med Chem	2022
Clc1c(F)ccc(S(=O)(=O)NCc2cnc(C(=O)NCc3nccnc3)cc2)c1	1690	BindingDB	BDBM393136	Cell Culture and plating: HEK293 cells expressing NR1/NR2A (Chantest, Cleveland, Ohio) were grown to 70-80% confluency as an adherent monolayer in standard tissue culture flasks at 37Â° C., 5% CO2 per supplier&#39;s instructions. NR2A expression was induced by incubation with 0.3-0.4 &#956;g/ml tetracycline in the presence of 4 mM ARL-15896 for 18-24 hours under the same growth conditions, then t…	E3162_A1	Glutamate receptor ionotropic, NMDA 2A		Homo sapiens (Human)	8403	US Patent	2018
CN1C2C3C(c4c(cccc4)C2)(CC1)CCCC3	1700	ChEMBL	CHEMBL334822	Binding affinity against dextromethorpin binding site associated with N-methyl-D-aspartate glutamate receptor from guinea pig mitochondrial pellet P2 determined using [3H]1 as radioligand.	CHEMBL749669	Glutamate [NMDA] receptor	CHEMBL2094124	Homo sapiens	CHEMBL1126312	J Med Chem	1992
N=C(Nc1cc(CCC)ccc1)Nc1cc(CCC)ccc1	2110	ChEMBL	CHEMBL79437	In vitro inhibitory activity against [3H](+)-MK-801 binding to PCP receptor in guinea pig brain membrane homogenates	CHEMBL763611	Glutamate [NMDA] receptor	CHEMBL2094124	Homo sapiens	CHEMBL1125137	J Med Chem	1990
Clc1c(F)ccc(S(=O)(=O)NCc2cnc(C(=O)NCc3oncc3)cc2)c1	2180	BindingDB	BDBM393192	Cell Culture and plating: HEK293 cells expressing NR1/NR2A (Chantest, Cleveland, Ohio) were grown to 70-80% confluency as an adherent monolayer in standard tissue culture flasks at 37Â° C., 5% CO2 per supplier&#39;s instructions. NR2A expression was induced by incubation with 0.3-0.4 &#956;g/ml tetracycline in the presence of 4 mM ARL-15896 for 18-24 hours under the same growth conditions, then t…	E3162_A1	Glutamate receptor ionotropic, NMDA 2A		Homo sapiens (Human)	8403	US Patent	2018
C(CCC[n+]1cc2[nH]c3c(c2cc1)cccc3)CC[n+]1cc2[nH]c3c(c2cc1)cccc3.[Br-].[Br-]	2200	ChEMBL	CHEMBL1088355	Inhibition of dexamethasone-induced human NR1-1a/NR2A receptor-mediated excitotoxicity in (S)-glutamate/glycine-stimulated mouse L12-G10 cells assessed as LDH release after 30 mins	CHEMBL1105653	Glutamate NMDA receptor; GRIN1/GRIN2A	CHEMBL1907604	Homo sapiens	CHEMBL1157915	J Med Chem	2010
O(C(C)C)c1cc(CNC(=N)N)cc(CNC(=N)N)c1.Cl.Cl	2430	ChEMBL	CHEMBL325856	Ability to inhibit MK-801 binding to the NMDA receptor was determined	CHEMBL747059	Glutamate [NMDA] receptor	CHEMBL2094124	Homo sapiens	CHEMBL1131272	Bioorg Med Chem Lett	1998
C(CCCCCC[n+]1cc2[nH]c3c(c2cc1)cccc3)CCCCC[n+]1cc2[nH]c3c(c2cc1)cccc3.[Br-].[Br-]	2600	ChEMBL	CHEMBL1088377	Inhibition of dexamethasone-induced human NR1-1a/NR2A receptor-mediated excitotoxicity in (S)-glutamate/glycine-stimulated mouse L12-G10 cells assessed as LDH release after 30 mins	CHEMBL1105653	Glutamate NMDA receptor; GRIN1/GRIN2A	CHEMBL1907604	Homo sapiens	CHEMBL1157915	J Med Chem	2010
O=C(NCCCNCCCCNCCCN)[C@@H](NC(=O)CCC)Cc1ccc(O)cc1	2739	ChEMBL	CHEMBL16117	Antagonist activity at NR1-1a/NR2A receptor expressed in Xenopus laevis oocytes assessed as inhibition of glutamate/glycine-induced current at -60mV holding potential by two-electrode voltage-clamp electrophysiology	CHEMBL1274347	Glutamate NMDA receptor; GRIN1/GRIN2A	CHEMBL1907604	Homo sapiens	CHEMBL1268910	J Med Chem	2010
O=[N+]([O-])c1c2nc(O)c(O)nc2cc(C#N)c1	2800	ChEMBL	CHEMBL290747	Inhibition of [3H]DCKA binding to N-methyl-D-aspartate glutamate receptor	CHEMBL752467	Glutamate [NMDA] receptor	CHEMBL2094124	Homo sapiens	CHEMBL1146606	J Med Chem	2003
S(=O)(=O)(NCc1cnc(C(=O)NCc2sc(C)nc2)cc1)c1ccc(F)cc1	2840	BindingDB	BDBM393228	Cell Culture and plating: HEK293 cells expressing NR1/NR2A (Chantest, Cleveland, Ohio) were grown to 70-80% confluency as an adherent monolayer in standard tissue culture flasks at 37Â° C., 5% CO2 per supplier&#39;s instructions. NR2A expression was induced by incubation with 0.3-0.4 &#956;g/ml tetracycline in the presence of 4 mM ARL-15896 for 18-24 hours under the same growth conditions, then t…	E3162_A1	Glutamate receptor ionotropic, NMDA 2A		Homo sapiens (Human)	8403	US Patent	2018
Clc1cnc2c(O)c(c(O)nc2c1)-c1cc(OC)ccc1	2900	ChEMBL	CHEMBL297310	Inhibition of [3H]DCKA binding to N-methyl-D-aspartate glutamate receptor	CHEMBL752467	Glutamate [NMDA] receptor	CHEMBL2094124	Homo sapiens	CHEMBL1146606	J Med Chem	2003
Fc1cc2c(n(CCC(=O)N3c4c(Sc5c3cccc5)cccc4)c3c2c[n+](C)cc3)cc1.[I-]	3000	ChEMBL	CHEMBL4874126	Inhibition of human GluN1-1a/NR2A receptor expressed in transgenic mouse fibroblast cells assessed as inhibition of L-glutamate-induced excitotoxicity by measuring LDH activity by cell based assay	CHEMBL4825138	Glutamate NMDA receptor; GRIN1/GRIN2A	CHEMBL1907604	Homo sapiens	CHEMBL4823302	Bioorg Med Chem	2021
Clc1cnc2c(O)c(c(O)nc2c1)-c1cc(Cl)ccc1	3000	ChEMBL	CHEMBL41180	Inhibition of [3H]DCKA binding to N-methyl-D-aspartate glutamate receptor	CHEMBL752467	Glutamate [NMDA] receptor	CHEMBL2094124	Homo sapiens	CHEMBL1146606	J Med Chem	2003
Clc1c(F)ccc(S(=O)(=O)NCc2ncc(C(=O)NCc3n(C)ccc3)nc2)c1	3090	BindingDB	BDBM393105	Cell Culture and plating: HEK293 cells expressing NR1/NR2A (Chantest, Cleveland, Ohio) were grown to 70-80% confluency as an adherent monolayer in standard tissue culture flasks at 37Â° C., 5% CO2 per supplier&#39;s instructions. NR2A expression was induced by incubation with 0.3-0.4 &#956;g/ml tetracycline in the presence of 4 mM ARL-15896 for 18-24 hours under the same growth conditions, then t…	E3162_A1	Glutamate receptor ionotropic, NMDA 2A		Homo sapiens (Human)	8403	US Patent	2018
Clc1c(F)ccc(S(=O)(=O)NCc2cnc(C(=O)NCc3cc(OC)ccc3)cc2)c1	3370	BindingDB	BDBM393041	Cell Culture and plating: HEK293 cells expressing NR1/NR2A (Chantest, Cleveland, Ohio) were grown to 70-80% confluency as an adherent monolayer in standard tissue culture flasks at 37Â° C., 5% CO2 per supplier&#39;s instructions. NR2A expression was induced by incubation with 0.3-0.4 &#956;g/ml tetracycline in the presence of 4 mM ARL-15896 for 18-24 hours under the same growth conditions, then t…	E3162_A1	Glutamate receptor ionotropic, NMDA 2A		Homo sapiens (Human)	8403	US Patent	2018
Fc1c(OCC)c([N+](=O)[O-])c2nc(O)c(O)nc2c1	3600	ChEMBL	CHEMBL44018	Inhibition of [3H]DCKA binding to N-methyl-D-aspartate glutamate receptor	CHEMBL752467	Glutamate [NMDA] receptor	CHEMBL2094124	Homo sapiens	CHEMBL1146606	J Med Chem	2003
P(=O)(O)(O)CCC[C@@H](N)C(=O)O	3700	ChEMBL	CHEMBL84612	Tested in vitro for the affinity against NMDA receptor in a cortical wedge assay	CHEMBL748788	Glutamate [NMDA] receptor	CHEMBL2094124	Homo sapiens	CHEMBL1127097	Bioorg Med Chem Lett	1993
S(=O)(=O)(NCc1ncc(C(=O)NCc2sc(C)nc2)nc1)c1sccc1	3770	BindingDB	BDBM393259	Cell Culture and plating: HEK293 cells expressing NR1/NR2A (Chantest, Cleveland, Ohio) were grown to 70-80% confluency as an adherent monolayer in standard tissue culture flasks at 37Â° C., 5% CO2 per supplier&#39;s instructions. NR2A expression was induced by incubation with 0.3-0.4 &#956;g/ml tetracycline in the presence of 4 mM ARL-15896 for 18-24 hours under the same growth conditions, then t…	E3162_A1	Glutamate receptor ionotropic, NMDA 2A		Homo sapiens (Human)	8403	US Patent	2018
C(CCCn1c2c(c3c1cccc3)c[n+](C)cc2)CCCn1c2c(c3c1cccc3)c[n+](C)cc2.[I-].[I-]	3800	ChEMBL	CHEMBL3605359	Inhibition of human NR1-1a/NR2A expressed in mouse L12-G10 cells assessed as inhibition of glutamate-induced excitotoxicity incubated for 16 hrs by LDH release assay	CHEMBL3608120	Glutamate NMDA receptor; GRIN1/GRIN2A	CHEMBL1907604	Homo sapiens	CHEMBL3603740	J Med Chem	2015
N(C(=N)N)(CC=C)Cc1cc(CN(C(=N)N)CC=C)ccc1.Cl.Cl	3850	ChEMBL	CHEMBL117808	Ability to inhibit MK-801 binding to the NMDA receptor was determined	CHEMBL747059	Glutamate [NMDA] receptor	CHEMBL2094124	Homo sapiens	CHEMBL1131272	Bioorg Med Chem Lett	1998
S(=O)(=O)(NCc1cnc(C(=O)NCc2sc(C)nc2)cc1)c1sccc1	4020	BindingDB	BDBM393233	Cell Culture and plating: HEK293 cells expressing NR1/NR2A (Chantest, Cleveland, Ohio) were grown to 70-80% confluency as an adherent monolayer in standard tissue culture flasks at 37Â° C., 5% CO2 per supplier&#39;s instructions. NR2A expression was induced by incubation with 0.3-0.4 &#956;g/ml tetracycline in the presence of 4 mM ARL-15896 for 18-24 hours under the same growth conditions, then t…	E3162_A1	Glutamate receptor ionotropic, NMDA 2A		Homo sapiens (Human)	8403	US Patent	2018
FC(F)(F)c1c(NC(=N)Nc2c(C(F)(F)F)cccc2)cccc1	4150	ChEMBL	CHEMBL81539	In vitro inhibitory activity against [3H]-TCP binding to PCP receptor in guinea pig brain membrane homogenates	CHEMBL763612	Glutamate [NMDA] receptor	CHEMBL2094124	Homo sapiens	CHEMBL1125137	J Med Chem	1990
O=C(O)[C@@H]1NCC[C@H](Cc2[nH]nnn2)C1	4200	ChEMBL	CHEMBL173031	Tested in vitro for the affinity against NMDA receptor in a cortical wedge assay	CHEMBL748788	Glutamate [NMDA] receptor	CHEMBL2094124	Homo sapiens	CHEMBL1127097	Bioorg Med Chem Lett	1993
O=C(CCn1c2c(c3c1cccc3)cncc2)N1c2c(Sc3c1cccc3)cccc2	4200	ChEMBL	CHEMBL4848411	Inhibition of human GluN1-1a/NR2A receptor expressed in transgenic mouse fibroblast cells assessed as inhibition of L-glutamate-induced excitotoxicity by measuring LDH activity by cell based assay	CHEMBL4825138	Glutamate NMDA receptor; GRIN1/GRIN2A	CHEMBL1907604	Homo sapiens	CHEMBL4823302	Bioorg Med Chem	2021
Fc1c(OCCCC)c([N+](=O)[O-])c2nc(O)c(O)nc2c1	4300	ChEMBL	CHEMBL43122	Inhibition of [3H]DCKA binding to N-methyl-D-aspartate glutamate receptor	CHEMBL752467	Glutamate [NMDA] receptor	CHEMBL2094124	Homo sapiens	CHEMBL1146606	J Med Chem	2003
Clc1cnc2c(O)c(c(O)nc2c1)-c1cscc1	4300	ChEMBL	CHEMBL289167	Inhibition of [3H]DCKA binding to N-methyl-D-aspartate glutamate receptor	CHEMBL752467	Glutamate [NMDA] receptor	CHEMBL2094124	Homo sapiens	CHEMBL1146606	J Med Chem	2003
O=C(NCCCNCCCCNCCCN)[C@@H](NC(=O)CCC)CC1CCCCC1	4383	ChEMBL	CHEMBL1270621	Antagonist activity at NR1-1a/NR2A receptor expressed in Xenopus laevis oocytes assessed as inhibition of glutamate/glycine-induced current at -60mV holding potential by two-electrode voltage-clamp electrophysiology	CHEMBL1274347	Glutamate NMDA receptor; GRIN1/GRIN2A	CHEMBL1907604	Homo sapiens	CHEMBL1268910	J Med Chem	2010
C(CCCCCCn1c2c(c3c1cccc3)cc[n+](C)c2)CCCCCn1c2c(c3c1cccc3)cc[n+](C)c2.[I-].[I-]	4400	ChEMBL	CHEMBL1096994	Inhibition of dexamethasone-induced human NR1-1a/NR2A receptor-mediated excitotoxicity in (S)-glutamate/glycine-stimulated mouse L12-G10 cells assessed as LDH release after 30 mins	CHEMBL1105653	Glutamate NMDA receptor; GRIN1/GRIN2A	CHEMBL1907604	Homo sapiens	CHEMBL1157915	J Med Chem	2010
Clc1c(F)ccc(S(=O)(=O)NCc2cnc(C(=O)NCc3cn(C)nc3)cc2)c1	4590	BindingDB	BDBM393042	Cell Culture and plating: HEK293 cells expressing NR1/NR2A (Chantest, Cleveland, Ohio) were grown to 70-80% confluency as an adherent monolayer in standard tissue culture flasks at 37Â° C., 5% CO2 per supplier&#39;s instructions. NR2A expression was induced by incubation with 0.3-0.4 &#956;g/ml tetracycline in the presence of 4 mM ARL-15896 for 18-24 hours under the same growth conditions, then t…	E3162_A1	Glutamate receptor ionotropic, NMDA 2A		Homo sapiens (Human)	8403	US Patent	2018
FC(F)(F)COc1cc(C2(N3CCCCC3)CCCCC2)ccc1	5011.8701	ChEMBL	CHEMBL1760305	Inhibition of human recombinant NR1/NR2A receptor expressed in U2OS assessed as change in intracellular calcium level by FLIPR assay	CHEMBL1764160	Glutamate NMDA receptor; GRIN1/GRIN2A	CHEMBL1907604	Homo sapiens	CHEMBL1759939	Bioorg Med Chem Lett	2011
C(CCCCC[n+]1cc2[nH]c3c(c2cc1)cccc3)CCCCC[n+]1cc2[nH]c3c(c2cc1)cccc3.[Br-].[Br-]	5100	ChEMBL	CHEMBL1087968	Inhibition of dexamethasone-induced human NR1-1a/NR2A receptor-mediated excitotoxicity in (S)-glutamate/glycine-stimulated mouse L12-G10 cells assessed as LDH release after 30 mins	CHEMBL1105653	Glutamate NMDA receptor; GRIN1/GRIN2A	CHEMBL1907604	Homo sapiens	CHEMBL1157915	J Med Chem	2010
O(c1cc(-c2c(O)nc3c(c2O)ccnc3)ccc1)c1ccccc1	5400	ChEMBL	CHEMBL41501	Inhibition of [3H]DCKA binding to N-methyl-D-aspartate glutamate receptor	CHEMBL752467	Glutamate [NMDA] receptor	CHEMBL2094124	Homo sapiens	CHEMBL1146606	J Med Chem	2003
O(C)c1cc(CNC(=N)N)cc(CNC(=N)N)c1.Cl.Cl	5890	ChEMBL	CHEMBL117961	Ability to inhibit MK-801 binding to NMDA receptor in the presence of 100 uM of spermidine was determined	CHEMBL746909	Glutamate [NMDA] receptor	CHEMBL2094124	Homo sapiens	CHEMBL1131272	Bioorg Med Chem Lett	1998
Clc1c(Cl)ccc(S(=O)(=O)NCc2cnc(C(=O)NCc3sc(C)nc3)cc2)c1	6680	BindingDB	BDBM393223	Cell Culture and plating: HEK293 cells expressing NR1/NR2A (Chantest, Cleveland, Ohio) were grown to 70-80% confluency as an adherent monolayer in standard tissue culture flasks at 37Â° C., 5% CO2 per supplier&#39;s instructions. NR2A expression was induced by incubation with 0.3-0.4 &#956;g/ml tetracycline in the presence of 4 mM ARL-15896 for 18-24 hours under the same growth conditions, then t…	E3162_A1	Glutamate receptor ionotropic, NMDA 2A		Homo sapiens (Human)	8403	US Patent	2018
Clc1c2c(N)c3c(nc2ccc1)CCCCC3.Cl	7290	ChEMBL	CHEMBL4859173	Inhibition of human GluN1a/GluN2A receptor expressed in HEK293 cells assessed as inhibition of glycine/glutamate-induced current measured at -60 mV holding potential by whole-cell patch clamp method	CHEMBL4818724	Glutamate NMDA receptor; GRIN1/GRIN2A	CHEMBL1907604	Homo sapiens	CHEMBL4814070	Eur J Med Chem	2021
Clc1c(F)ccc(S(=O)(=O)NCc2cnc(C(=O)NCc3cncnc3)cc2)c1	7390	BindingDB	BDBM393137	Cell Culture and plating: HEK293 cells expressing NR1/NR2A (Chantest, Cleveland, Ohio) were grown to 70-80% confluency as an adherent monolayer in standard tissue culture flasks at 37Â° C., 5% CO2 per supplier&#39;s instructions. NR2A expression was induced by incubation with 0.3-0.4 &#956;g/ml tetracycline in the presence of 4 mM ARL-15896 for 18-24 hours under the same growth conditions, then t…	E3162_A1	Glutamate receptor ionotropic, NMDA 2A		Homo sapiens (Human)	8403	US Patent	2018
Clc1cnc2c(O)c(c(O)nc2c1)-c1cc([N+](=O)[O-])ccc1	7400	ChEMBL	CHEMBL42805	Inhibition of [3H]DCKA binding to N-methyl-D-aspartate glutamate receptor	CHEMBL752467	Glutamate [NMDA] receptor	CHEMBL2094124	Homo sapiens	CHEMBL1146606	J Med Chem	2003
N=C(Nc1c(C)cccc1)Nc1c(C)cccc1	7800	ChEMBL	CHEMBL282433	In vitro inhibitory activity against [3H]-TCP binding to PCP receptor in guinea pig brain membrane homogenates	CHEMBL763612	Glutamate [NMDA] receptor	CHEMBL2094124	Homo sapiens	CHEMBL1125137	J Med Chem	1990
N(NC(=N)N)=Cc1ccc(N(C)C)cc1	7943	BindingDB	BDBM50191300	Displacement of [3H]MK-801 from NMDA receptor complex (unknown origin) after 40 mins	E50005311_A1	Glutamate receptor ionotropic, NMDA 2A		Homo sapiens (Human)	50005311	Bioorg Med Chem	2013
N(NC(=N)N)=Cc1c(-c2ccccc2)cccc1	8511	BindingDB	BDBM50490868	Displacement of [3H]MK-801 from NMDA receptor complex (unknown origin) after 40 mins	E50005311_A1	Glutamate receptor ionotropic, NMDA 2A		Homo sapiens (Human)	50005311	Bioorg Med Chem	2013
O(c1cc(CNC(=N)N)cc(CNC(=N)N)c1)C1CCCCC1.Cl.Cl	9070	ChEMBL	CHEMBL117030	Ability to inhibit MK-801 binding to the NMDA receptor was determined	CHEMBL747059	Glutamate [NMDA] receptor	CHEMBL2094124	Homo sapiens	CHEMBL1131272	Bioorg Med Chem Lett	1998
O(c1cc(CNC(=N)N)cc(CNC(=N)N)c1)C1CCCCC1.Cl.Cl	9880	ChEMBL	CHEMBL117030	Ability to inhibit MK-801 binding to NMDA receptor in the presence of 100 uM of spermidine was determined	CHEMBL746909	Glutamate [NMDA] receptor	CHEMBL2094124	Homo sapiens	CHEMBL1131272	Bioorg Med Chem Lett	1998
S(=O)(=O)(NCc1ncc(C(=O)NCc2sc(C)nc2)nc1)c1sc2c(c1)cccc2	10000	BindingDB	BDBM393262	Cell Culture and plating: HEK293 cells expressing NR1/NR2A (Chantest, Cleveland, Ohio) were grown to 70-80% confluency as an adherent monolayer in standard tissue culture flasks at 37¡ã C., 5% CO2 per supplier&#39;s instructions. NR2A expression was induced by incubation with 0.3-0.4 &#956;g/ml tetracycline in the presence of 4 mM ARL-15896 for 18-24 hours under the same growth conditions, then t…	E3162_A1	Glutamate receptor ionotropic, NMDA 2A		Homo sapiens (Human)	8403	US Patent	2018
O=C(O)CCCNC=1C(=O)C(=O)C=1N	10000	ChEMBL	CHEMBL1205735	Antagonist activity at NMDA receptor (unknwon origin)	CHEMBL2208698	Glutamate [NMDA] receptor	CHEMBL2094124	Homo sapiens	CHEMBL2203023	J Med Chem	2011
Clc1c(C2(NC)C(=O)CCCC2)ccc(OC)c1	10000	ChEMBL	CHEMBL1760314	Inhibition of human recombinant NR1/NR2A receptor expressed in U2OS assessed as change in intracellular calcium level by FLIPR assay	CHEMBL1764160	Glutamate NMDA receptor; GRIN1/GRIN2A	CHEMBL1907604	Homo sapiens	CHEMBL1759939	Bioorg Med Chem Lett	2011
N(=C(/NC1CCCCC1)\N)\c1c(C)cccc1	10000	ChEMBL	CHEMBL79164	In vitro inhibitory activity against [3H](+)-MK-801 binding to PCP receptor in guinea pig brain membrane homogenates	CHEMBL763611	Glutamate [NMDA] receptor	CHEMBL2094124	Homo sapiens	CHEMBL1125137	J Med Chem	1990
Fc1cc(C(=O)NCc2ncc(C(=O)NCc3sc(C)nc3)nc2)ccc1	10000	BindingDB	BDBM393255	Cell Culture and plating: HEK293 cells expressing NR1/NR2A (Chantest, Cleveland, Ohio) were grown to 70-80% confluency as an adherent monolayer in standard tissue culture flasks at 37¡ã C., 5% CO2 per supplier&#39;s instructions. NR2A expression was induced by incubation with 0.3-0.4 &#956;g/ml tetracycline in the presence of 4 mM ARL-15896 for 18-24 hours under the same growth conditions, then t…	E3162_A1	Glutamate receptor ionotropic, NMDA 2A		Homo sapiens (Human)	8403	US Patent	2018
Fc1cc(C(=O)NCc2cnc(C(=O)NCc3sc(C)nc3)cc2)ccc1	10000	BindingDB	BDBM393218	Cell Culture and plating: HEK293 cells expressing NR1/NR2A (Chantest, Cleveland, Ohio) were grown to 70-80% confluency as an adherent monolayer in standard tissue culture flasks at 37¡ã C., 5% CO2 per supplier&#39;s instructions. NR2A expression was induced by incubation with 0.3-0.4 &#956;g/ml tetracycline in the presence of 4 mM ARL-15896 for 18-24 hours under the same growth conditions, then t…	E3162_A1	Glutamate receptor ionotropic, NMDA 2A		Homo sapiens (Human)	8403	US Patent	2018
Clc1cc(C(=O)NCc2ncc(C(=O)NCc3sc(C)nc3)nc2)ccc1	10000	BindingDB	BDBM393251	Cell Culture and plating: HEK293 cells expressing NR1/NR2A (Chantest, Cleveland, Ohio) were grown to 70-80% confluency as an adherent monolayer in standard tissue culture flasks at 37¡ã C., 5% CO2 per supplier&#39;s instructions. NR2A expression was induced by incubation with 0.3-0.4 &#956;g/ml tetracycline in the presence of 4 mM ARL-15896 for 18-24 hours under the same growth conditions, then t…	E3162_A1	Glutamate receptor ionotropic, NMDA 2A		Homo sapiens (Human)	8403	US Patent	2018
Clc1c(C)c(C(=O)NCc2c(C)nc(C(=O)NCc3sc(C)nc3)cn2)ccc1	10000	BindingDB	BDBM393264	Cell Culture and plating: HEK293 cells expressing NR1/NR2A (Chantest, Cleveland, Ohio) were grown to 70-80% confluency as an adherent monolayer in standard tissue culture flasks at 37¡ã C., 5% CO2 per supplier&#39;s instructions. NR2A expression was induced by incubation with 0.3-0.4 &#956;g/ml tetracycline in the presence of 4 mM ARL-15896 for 18-24 hours under the same growth conditions, then t…	E3162_A1	Glutamate receptor ionotropic, NMDA 2A		Homo sapiens (Human)	8403	US Patent	2018
Clc1c(C)c(C(=O)NCc2cnc(C(=O)NCc3sc(C)nc3)cc2)ccc1	10000	BindingDB	BDBM393217	Cell Culture and plating: HEK293 cells expressing NR1/NR2A (Chantest, Cleveland, Ohio) were grown to 70-80% confluency as an adherent monolayer in standard tissue culture flasks at 37¡ã C., 5% CO2 per supplier&#39;s instructions. NR2A expression was induced by incubation with 0.3-0.4 &#956;g/ml tetracycline in the presence of 4 mM ARL-15896 for 18-24 hours under the same growth conditions, then t…	E3162_A1	Glutamate receptor ionotropic, NMDA 2A		Homo sapiens (Human)	8403	US Patent	2018
O=C(NCc1sc(C)nc1)c1nc(C)c(CNC(=O)c2cc(C#N)ccc2)nc1	10000	BindingDB	BDBM393267	Cell Culture and plating: HEK293 cells expressing NR1/NR2A (Chantest, Cleveland, Ohio) were grown to 70-80% confluency as an adherent monolayer in standard tissue culture flasks at 37¡ã C., 5% CO2 per supplier&#39;s instructions. NR2A expression was induced by incubation with 0.3-0.4 &#956;g/ml tetracycline in the presence of 4 mM ARL-15896 for 18-24 hours under the same growth conditions, then t…	E3162_A1	Glutamate receptor ionotropic, NMDA 2A		Homo sapiens (Human)	8403	US Patent	2018
O=C(NCc1sc(C)nc1)c1ncc(CNC(=O)c2cc(C#N)ccc2)nc1	10000	BindingDB	BDBM393253	Cell Culture and plating: HEK293 cells expressing NR1/NR2A (Chantest, Cleveland, Ohio) were grown to 70-80% confluency as an adherent monolayer in standard tissue culture flasks at 37¡ã C., 5% CO2 per supplier&#39;s instructions. NR2A expression was induced by incubation with 0.3-0.4 &#956;g/ml tetracycline in the presence of 4 mM ARL-15896 for 18-24 hours under the same growth conditions, then t…	E3162_A1	Glutamate receptor ionotropic, NMDA 2A		Homo sapiens (Human)	8403	US Patent	2018
O=C(NCc1sc(C)nc1)c1ncc(CNC(=O)c2cc(C#N)ccc2)cc1	10000	BindingDB	BDBM393229	Cell Culture and plating: HEK293 cells expressing NR1/NR2A (Chantest, Cleveland, Ohio) were grown to 70-80% confluency as an adherent monolayer in standard tissue culture flasks at 37¡ã C., 5% CO2 per supplier&#39;s instructions. NR2A expression was induced by incubation with 0.3-0.4 &#956;g/ml tetracycline in the presence of 4 mM ARL-15896 for 18-24 hours under the same growth conditions, then t…	E3162_A1	Glutamate receptor ionotropic, NMDA 2A		Homo sapiens (Human)	8403	US Patent	2018
Clc1c(Cl)ccc(C(=O)NCc2ncc(C(=O)NCc3sc(C)nc3)nc2)c1	10000	BindingDB	BDBM393254	Cell Culture and plating: HEK293 cells expressing NR1/NR2A (Chantest, Cleveland, Ohio) were grown to 70-80% confluency as an adherent monolayer in standard tissue culture flasks at 37¡ã C., 5% CO2 per supplier&#39;s instructions. NR2A expression was induced by incubation with 0.3-0.4 &#956;g/ml tetracycline in the presence of 4 mM ARL-15896 for 18-24 hours under the same growth conditions, then t…	E3162_A1	Glutamate receptor ionotropic, NMDA 2A		Homo sapiens (Human)	8403	US Patent	2018
Clc1c(Cl)ccc(C(=O)NCc2cnc(C(=O)NCc3sc(C)nc3)cc2)c1	10000	BindingDB	BDBM393230	Cell Culture and plating: HEK293 cells expressing NR1/NR2A (Chantest, Cleveland, Ohio) were grown to 70-80% confluency as an adherent monolayer in standard tissue culture flasks at 37¡ã C., 5% CO2 per supplier&#39;s instructions. NR2A expression was induced by incubation with 0.3-0.4 &#956;g/ml tetracycline in the presence of 4 mM ARL-15896 for 18-24 hours under the same growth conditions, then t…	E3162_A1	Glutamate receptor ionotropic, NMDA 2A		Homo sapiens (Human)	8403	US Patent	2018
Fc1cc(F)cc(C(=O)NCc2c(C)nc(C(=O)NCc3sc(C)nc3)cn2)c1	10000	BindingDB	BDBM393263	Cell Culture and plating: HEK293 cells expressing NR1/NR2A (Chantest, Cleveland, Ohio) were grown to 70-80% confluency as an adherent monolayer in standard tissue culture flasks at 37¡ã C., 5% CO2 per supplier&#39;s instructions. NR2A expression was induced by incubation with 0.3-0.4 &#956;g/ml tetracycline in the presence of 4 mM ARL-15896 for 18-24 hours under the same growth conditions, then t…	E3162_A1	Glutamate receptor ionotropic, NMDA 2A		Homo sapiens (Human)	8403	US Patent	2018
Fc1cc(F)cc(C(=O)NCc2ncc(C(=O)NCc3sc(C)nc3)nc2)c1	10000	BindingDB	BDBM393252	Cell Culture and plating: HEK293 cells expressing NR1/NR2A (Chantest, Cleveland, Ohio) were grown to 70-80% confluency as an adherent monolayer in standard tissue culture flasks at 37¡ã C., 5% CO2 per supplier&#39;s instructions. NR2A expression was induced by incubation with 0.3-0.4 &#956;g/ml tetracycline in the presence of 4 mM ARL-15896 for 18-24 hours under the same growth conditions, then t…	E3162_A1	Glutamate receptor ionotropic, NMDA 2A		Homo sapiens (Human)	8403	US Patent	2018
Fc1cc(F)cc(C(=O)NCc2cnc(C(=O)NCc3sc(C)nc3)cc2)c1	10000	BindingDB	BDBM393216	Cell Culture and plating: HEK293 cells expressing NR1/NR2A (Chantest, Cleveland, Ohio) were grown to 70-80% confluency as an adherent monolayer in standard tissue culture flasks at 37¡ã C., 5% CO2 per supplier&#39;s instructions. NR2A expression was induced by incubation with 0.3-0.4 &#956;g/ml tetracycline in the presence of 4 mM ARL-15896 for 18-24 hours under the same growth conditions, then t…	E3162_A1	Glutamate receptor ionotropic, NMDA 2A		Homo sapiens (Human)	8403	US Patent	2018
S(=O)(=O)(NCc1cnc(C(=O)NCc2sc(C)nc2)cc1)c1sc2c(c1)cccc2	10000	BindingDB	BDBM393237	Cell Culture and plating: HEK293 cells expressing NR1/NR2A (Chantest, Cleveland, Ohio) were grown to 70-80% confluency as an adherent monolayer in standard tissue culture flasks at 37¡ã C., 5% CO2 per supplier&#39;s instructions. NR2A expression was induced by incubation with 0.3-0.4 &#956;g/ml tetracycline in the presence of 4 mM ARL-15896 for 18-24 hours under the same growth conditions, then t…	E3162_A1	Glutamate receptor ionotropic, NMDA 2A		Homo sapiens (Human)	8403	US Patent	2018
Clc1sc(S(=O)(=O)NCc2cnc(C(=O)NCc3sc(C)nc3)cc2)cc1	10000	BindingDB	BDBM393258	Cell Culture and plating: HEK293 cells expressing NR1/NR2A (Chantest, Cleveland, Ohio) were grown to 70-80% confluency as an adherent monolayer in standard tissue culture flasks at 37¡ã C., 5% CO2 per supplier&#39;s instructions. NR2A expression was induced by incubation with 0.3-0.4 &#956;g/ml tetracycline in the presence of 4 mM ARL-15896 for 18-24 hours under the same growth conditions, then t…	E3162_A1	Glutamate receptor ionotropic, NMDA 2A		Homo sapiens (Human)	8403	US Patent	2018
Clc1c(F)ccc(S(=O)(=O)NCc2ncc(C(=O)NCCN(C)C)cc2)c1	10000	BindingDB	BDBM393086	Cell Culture and plating: HEK293 cells expressing NR1/NR2A (Chantest, Cleveland, Ohio) were grown to 70-80% confluency as an adherent monolayer in standard tissue culture flasks at 37¡ã C., 5% CO2 per supplier&#39;s instructions. NR2A expression was induced by incubation with 0.3-0.4 &#956;g/ml tetracycline in the presence of 4 mM ARL-15896 for 18-24 hours under the same growth conditions, then t…	E3162_A1	Glutamate receptor ionotropic, NMDA 2A		Homo sapiens (Human)	8403	US Patent	2018
Clc1c(F)ccc(S(=O)(=O)NCc2ncc(C(=O)NCCCN(C)C)cc2)c1	10000	BindingDB	BDBM393087	Cell Culture and plating: HEK293 cells expressing NR1/NR2A (Chantest, Cleveland, Ohio) were grown to 70-80% confluency as an adherent monolayer in standard tissue culture flasks at 37¡ã C., 5% CO2 per supplier&#39;s instructions. NR2A expression was induced by incubation with 0.3-0.4 &#956;g/ml tetracycline in the presence of 4 mM ARL-15896 for 18-24 hours under the same growth conditions, then t…	E3162_A1	Glutamate receptor ionotropic, NMDA 2A		Homo sapiens (Human)	8403	US Patent	2018
Clc1c(F)ccc(S(=O)(=O)NCc2ncc(C(=O)NCCCCN(C)C)cc2)c1	10000	BindingDB	BDBM393088	Cell Culture and plating: HEK293 cells expressing NR1/NR2A (Chantest, Cleveland, Ohio) were grown to 70-80% confluency as an adherent monolayer in standard tissue culture flasks at 37¡ã C., 5% CO2 per supplier&#39;s instructions. NR2A expression was induced by incubation with 0.3-0.4 &#956;g/ml tetracycline in the presence of 4 mM ARL-15896 for 18-24 hours under the same growth conditions, then t…	E3162_A1	Glutamate receptor ionotropic, NMDA 2A		Homo sapiens (Human)	8403	US Patent	2018
Clc1c(F)ccc(S(=O)(=O)NCc2ncc(C(=O)NCc3scc(C)n3)cc2)c1	10000	BindingDB	BDBM393198	Cell Culture and plating: HEK293 cells expressing NR1/NR2A (Chantest, Cleveland, Ohio) were grown to 70-80% confluency as an adherent monolayer in standard tissue culture flasks at 37¡ã C., 5% CO2 per supplier&#39;s instructions. NR2A expression was induced by incubation with 0.3-0.4 &#956;g/ml tetracycline in the presence of 4 mM ARL-15896 for 18-24 hours under the same growth conditions, then t…	E3162_A1	Glutamate receptor ionotropic, NMDA 2A		Homo sapiens (Human)	8403	US Patent	2018
Clc1c(F)ccc(S(=O)(=O)NCc2ncc(C(=O)NCc3sc(C)nn3)cc2)c1	10000	BindingDB	BDBM393127	Cell Culture and plating: HEK293 cells expressing NR1/NR2A (Chantest, Cleveland, Ohio) were grown to 70-80% confluency as an adherent monolayer in standard tissue culture flasks at 37¡ã C., 5% CO2 per supplier&#39;s instructions. NR2A expression was induced by incubation with 0.3-0.4 &#956;g/ml tetracycline in the presence of 4 mM ARL-15896 for 18-24 hours under the same growth conditions, then t…	E3162_A1	Glutamate receptor ionotropic, NMDA 2A		Homo sapiens (Human)	8403	US Patent	2018
Clc1c(F)ccc(S(=O)(=O)NCc2ncc(C(=O)NCc3oc(C)nn3)cc2)c1	10000	BindingDB	BDBM393191	Cell Culture and plating: HEK293 cells expressing NR1/NR2A (Chantest, Cleveland, Ohio) were grown to 70-80% confluency as an adherent monolayer in standard tissue culture flasks at 37¡ã C., 5% CO2 per supplier&#39;s instructions. NR2A expression was induced by incubation with 0.3-0.4 &#956;g/ml tetracycline in the presence of 4 mM ARL-15896 for 18-24 hours under the same growth conditions, then t…	E3162_A1	Glutamate receptor ionotropic, NMDA 2A		Homo sapiens (Human)	8403	US Patent	2018
Clc1c(F)ccc(S(=O)(=O)NCc2ncc(C(=O)NCc3ncoc3)nc2)c1	10000	BindingDB	BDBM393076	Cell Culture and plating: HEK293 cells expressing NR1/NR2A (Chantest, Cleveland, Ohio) were grown to 70-80% confluency as an adherent monolayer in standard tissue culture flasks at 37¡ã C., 5% CO2 per supplier&#39;s instructions. NR2A expression was induced by incubation with 0.3-0.4 &#956;g/ml tetracycline in the presence of 4 mM ARL-15896 for 18-24 hours under the same growth conditions, then t…	E3162_A1	Glutamate receptor ionotropic, NMDA 2A		Homo sapiens (Human)	8403	US Patent	2018
Clc1c(F)ccc(S(=O)(=O)NCc2ncc(C(=O)NCc3ncncc3)nc2)c1	10000	BindingDB	BDBM393075	Cell Culture and plating: HEK293 cells expressing NR1/NR2A (Chantest, Cleveland, Ohio) were grown to 70-80% confluency as an adherent monolayer in standard tissue culture flasks at 37¡ã C., 5% CO2 per supplier&#39;s instructions. NR2A expression was induced by incubation with 0.3-0.4 &#956;g/ml tetracycline in the presence of 4 mM ARL-15896 for 18-24 hours under the same growth conditions, then t…	E3162_A1	Glutamate receptor ionotropic, NMDA 2A		Homo sapiens (Human)	8403	US Patent	2018
Clc1c(F)ccc(S(=O)(=O)NCc2ncc(C(=O)NCc3ncncc3)cc2)c1	10000	BindingDB	BDBM393100	Cell Culture and plating: HEK293 cells expressing NR1/NR2A (Chantest, Cleveland, Ohio) were grown to 70-80% confluency as an adherent monolayer in standard tissue culture flasks at 37¡ã C., 5% CO2 per supplier&#39;s instructions. NR2A expression was induced by incubation with 0.3-0.4 &#956;g/ml tetracycline in the presence of 4 mM ARL-15896 for 18-24 hours under the same growth conditions, then t…	E3162_A1	Glutamate receptor ionotropic, NMDA 2A		Homo sapiens (Human)	8403	US Patent	2018
Clc1c(F)ccc(S(=O)(=O)NCc2ncc(C(=O)NCc3sccn3)nc2)c1	10000	BindingDB	BDBM393173	Cell Culture and plating: HEK293 cells expressing NR1/NR2A (Chantest, Cleveland, Ohio) were grown to 70-80% confluency as an adherent monolayer in standard tissue culture flasks at 37¡ã C., 5% CO2 per supplier&#39;s instructions. NR2A expression was induced by incubation with 0.3-0.4 &#956;g/ml tetracycline in the presence of 4 mM ARL-15896 for 18-24 hours under the same growth conditions, then t…	E3162_A1	Glutamate receptor ionotropic, NMDA 2A		Homo sapiens (Human)	8403	US Patent	2018
Clc1c(F)ccc(S(=O)(=O)NCc2ncc(C(=O)NCc3sccn3)cc2)c1	10000	BindingDB	BDBM393118	Cell Culture and plating: HEK293 cells expressing NR1/NR2A (Chantest, Cleveland, Ohio) were grown to 70-80% confluency as an adherent monolayer in standard tissue culture flasks at 37¡ã C., 5% CO2 per supplier&#39;s instructions. NR2A expression was induced by incubation with 0.3-0.4 &#956;g/ml tetracycline in the presence of 4 mM ARL-15896 for 18-24 hours under the same growth conditions, then t…	E3162_A1	Glutamate receptor ionotropic, NMDA 2A		Homo sapiens (Human)	8403	US Patent	2018
Clc1c(F)ccc(S(=O)(=O)NCc2ncc(C(=O)NCc3ncccn3)cc2)c1	10000	BindingDB	BDBM393120	Cell Culture and plating: HEK293 cells expressing NR1/NR2A (Chantest, Cleveland, Ohio) were grown to 70-80% confluency as an adherent monolayer in standard tissue culture flasks at 37¡ã C., 5% CO2 per supplier&#39;s instructions. NR2A expression was induced by incubation with 0.3-0.4 &#956;g/ml tetracycline in the presence of 4 mM ARL-15896 for 18-24 hours under the same growth conditions, then t…	E3162_A1	Glutamate receptor ionotropic, NMDA 2A		Homo sapiens (Human)	8403	US Patent	2018
Clc1c(F)ccc(S(=O)(=O)NCc2ncc(C(=O)NCc3c(C(F)(F)F)cccn3)nc2)c1	10000	BindingDB	BDBM393195	Cell Culture and plating: HEK293 cells expressing NR1/NR2A (Chantest, Cleveland, Ohio) were grown to 70-80% confluency as an adherent monolayer in standard tissue culture flasks at 37¡ã C., 5% CO2 per supplier&#39;s instructions. NR2A expression was induced by incubation with 0.3-0.4 &#956;g/ml tetracycline in the presence of 4 mM ARL-15896 for 18-24 hours under the same growth conditions, then t…	E3162_A1	Glutamate receptor ionotropic, NMDA 2A		Homo sapiens (Human)	8403	US Patent	2018
Clc1c(F)ccc(S(=O)(=O)NCc2ncc(C(=O)NCc3c(C(F)(F)F)cccn3)cc2)c1	10000	BindingDB	BDBM393128	Cell Culture and plating: HEK293 cells expressing NR1/NR2A (Chantest, Cleveland, Ohio) were grown to 70-80% confluency as an adherent monolayer in standard tissue culture flasks at 37¡ã C., 5% CO2 per supplier&#39;s instructions. NR2A expression was induced by incubation with 0.3-0.4 &#956;g/ml tetracycline in the presence of 4 mM ARL-15896 for 18-24 hours under the same growth conditions, then t…	E3162_A1	Glutamate receptor ionotropic, NMDA 2A		Homo sapiens (Human)	8403	US Patent	2018
Clc1c(F)ccc(S(=O)(=O)NCc2ncc(C(=O)NCc3ncccc3)nc2)c1	10000	BindingDB	BDBM393122	Cell Culture and plating: HEK293 cells expressing NR1/NR2A (Chantest, Cleveland, Ohio) were grown to 70-80% confluency as an adherent monolayer in standard tissue culture flasks at 37¡ã C., 5% CO2 per supplier&#39;s instructions. NR2A expression was induced by incubation with 0.3-0.4 &#956;g/ml tetracycline in the presence of 4 mM ARL-15896 for 18-24 hours under the same growth conditions, then t…	E3162_A1	Glutamate receptor ionotropic, NMDA 2A		Homo sapiens (Human)	8403	US Patent	2018
Clc1c(F)ccc(S(=O)(=O)NCc2ncc(C(=O)NCc3ncccc3)cc2)c1	10000	BindingDB	BDBM393094	Cell Culture and plating: HEK293 cells expressing NR1/NR2A (Chantest, Cleveland, Ohio) were grown to 70-80% confluency as an adherent monolayer in standard tissue culture flasks at 37¡ã C., 5% CO2 per supplier&#39;s instructions. NR2A expression was induced by incubation with 0.3-0.4 &#956;g/ml tetracycline in the presence of 4 mM ARL-15896 for 18-24 hours under the same growth conditions, then t…	E3162_A1	Glutamate receptor ionotropic, NMDA 2A		Homo sapiens (Human)	8403	US Patent	2018
Clc1c(CNC(=O)c2ncc(CNS(=O)(=O)c3cc(Cl)c(F)cc3)nc2)ncc(C(F)(F)F)c1	10000	BindingDB	BDBM393182	Cell Culture and plating: HEK293 cells expressing NR1/NR2A (Chantest, Cleveland, Ohio) were grown to 70-80% confluency as an adherent monolayer in standard tissue culture flasks at 37¡ã C., 5% CO2 per supplier&#39;s instructions. NR2A expression was induced by incubation with 0.3-0.4 &#956;g/ml tetracycline in the presence of 4 mM ARL-15896 for 18-24 hours under the same growth conditions, then t…	E3162_A1	Glutamate receptor ionotropic, NMDA 2A		Homo sapiens (Human)	8403	US Patent	2018
Clc1c(CNC(=O)c2cnc(CNS(=O)(=O)c3cc(Cl)c(F)cc3)cc2)ncc(C(F)(F)F)c1	10000	BindingDB	BDBM393197	Cell Culture and plating: HEK293 cells expressing NR1/NR2A (Chantest, Cleveland, Ohio) were grown to 70-80% confluency as an adherent monolayer in standard tissue culture flasks at 37¡ã C., 5% CO2 per supplier&#39;s instructions. NR2A expression was induced by incubation with 0.3-0.4 &#956;g/ml tetracycline in the presence of 4 mM ARL-15896 for 18-24 hours under the same growth conditions, then t…	E3162_A1	Glutamate receptor ionotropic, NMDA 2A		Homo sapiens (Human)	8403	US Patent	2018
Clc1c(F)ccc(S(=O)(=O)NCc2ncc(C(=O)NCc3ncn(C)c3)nc2)c1	10000	BindingDB	BDBM393079	Cell Culture and plating: HEK293 cells expressing NR1/NR2A (Chantest, Cleveland, Ohio) were grown to 70-80% confluency as an adherent monolayer in standard tissue culture flasks at 37¡ã C., 5% CO2 per supplier&#39;s instructions. NR2A expression was induced by incubation with 0.3-0.4 &#956;g/ml tetracycline in the presence of 4 mM ARL-15896 for 18-24 hours under the same growth conditions, then t…	E3162_A1	Glutamate receptor ionotropic, NMDA 2A		Homo sapiens (Human)	8403	US Patent	2018
Clc1c(F)ccc(S(=O)(=O)NCc2ncc(C(=O)NCc3ncn(C)c3)cc2)c1	10000	BindingDB	BDBM393092	Cell Culture and plating: HEK293 cells expressing NR1/NR2A (Chantest, Cleveland, Ohio) were grown to 70-80% confluency as an adherent monolayer in standard tissue culture flasks at 37¡ã C., 5% CO2 per supplier&#39;s instructions. NR2A expression was induced by incubation with 0.3-0.4 &#956;g/ml tetracycline in the presence of 4 mM ARL-15896 for 18-24 hours under the same growth conditions, then t…	E3162_A1	Glutamate receptor ionotropic, NMDA 2A		Homo sapiens (Human)	8403	US Patent	2018
Clc1c(F)ccc(S(=O)(=O)NCc2ncc(C(=O)NCc3scc(C)n3)nc2)c1	10000	BindingDB	BDBM393174	Cell Culture and plating: HEK293 cells expressing NR1/NR2A (Chantest, Cleveland, Ohio) were grown to 70-80% confluency as an adherent monolayer in standard tissue culture flasks at 37¡ã C., 5% CO2 per supplier&#39;s instructions. NR2A expression was induced by incubation with 0.3-0.4 &#956;g/ml tetracycline in the presence of 4 mM ARL-15896 for 18-24 hours under the same growth conditions, then t…	E3162_A1	Glutamate receptor ionotropic, NMDA 2A		Homo sapiens (Human)	8403	US Patent	2018
Clc1c(F)ccc(S(=O)(=O)NCc2ncc(C(=O)NCc3nc(C)ccc3)nc2)c1	10000	BindingDB	BDBM393124	Cell Culture and plating: HEK293 cells expressing NR1/NR2A (Chantest, Cleveland, Ohio) were grown to 70-80% confluency as an adherent monolayer in standard tissue culture flasks at 37¡ã C., 5% CO2 per supplier&#39;s instructions. NR2A expression was induced by incubation with 0.3-0.4 &#956;g/ml tetracycline in the presence of 4 mM ARL-15896 for 18-24 hours under the same growth conditions, then t…	E3162_A1	Glutamate receptor ionotropic, NMDA 2A		Homo sapiens (Human)	8403	US Patent	2018
Clc1c(F)ccc(S(=O)(=O)NCc2ncc(C(=O)NCc3nc(C)sc3)nc2)c1	10000	BindingDB	BDBM393077	Cell Culture and plating: HEK293 cells expressing NR1/NR2A (Chantest, Cleveland, Ohio) were grown to 70-80% confluency as an adherent monolayer in standard tissue culture flasks at 37¡ã C., 5% CO2 per supplier&#39;s instructions. NR2A expression was induced by incubation with 0.3-0.4 &#956;g/ml tetracycline in the presence of 4 mM ARL-15896 for 18-24 hours under the same growth conditions, then t…	E3162_A1	Glutamate receptor ionotropic, NMDA 2A		Homo sapiens (Human)	8403	US Patent	2018
Clc1c(F)ccc(S(=O)(=O)NCc2ncc(C(=O)NCc3nc(C)sc3)cc2)c1	10000	BindingDB	BDBM393108	Cell Culture and plating: HEK293 cells expressing NR1/NR2A (Chantest, Cleveland, Ohio) were grown to 70-80% confluency as an adherent monolayer in standard tissue culture flasks at 37¡ã C., 5% CO2 per supplier&#39;s instructions. NR2A expression was induced by incubation with 0.3-0.4 &#956;g/ml tetracycline in the presence of 4 mM ARL-15896 for 18-24 hours under the same growth conditions, then t…	E3162_A1	Glutamate receptor ionotropic, NMDA 2A		Homo sapiens (Human)	8403	US Patent	2018
Clc1c(F)ccc(S(=O)(=O)NCc2ncc(C(=O)NCc3ncoc3)cc2)c1	10000	BindingDB	BDBM393093	Cell Culture and plating: HEK293 cells expressing NR1/NR2A (Chantest, Cleveland, Ohio) were grown to 70-80% confluency as an adherent monolayer in standard tissue culture flasks at 37¡ã C., 5% CO2 per supplier&#39;s instructions. NR2A expression was induced by incubation with 0.3-0.4 &#956;g/ml tetracycline in the presence of 4 mM ARL-15896 for 18-24 hours under the same growth conditions, then t…	E3162_A1	Glutamate receptor ionotropic, NMDA 2A		Homo sapiens (Human)	8403	US Patent	2018
Clc1c(F)ccc(S(=O)(=O)NCc2ncc(C(=O)NCc3scnc3)cc2)c1	10000	BindingDB	BDBM393069	Cell Culture and plating: HEK293 cells expressing NR1/NR2A (Chantest, Cleveland, Ohio) were grown to 70-80% confluency as an adherent monolayer in standard tissue culture flasks at 37¡ã C., 5% CO2 per supplier&#39;s instructions. NR2A expression was induced by incubation with 0.3-0.4 &#956;g/ml tetracycline in the presence of 4 mM ARL-15896 for 18-24 hours under the same growth conditions, then t…	E3162_A1	Glutamate receptor ionotropic, NMDA 2A		Homo sapiens (Human)	8403	US Patent	2018
Clc1c(F)ccc(S(=O)(=O)NCc2ncc(C(=O)NCc3cncnc3)cc2)c1	10000	BindingDB	BDBM393126	Cell Culture and plating: HEK293 cells expressing NR1/NR2A (Chantest, Cleveland, Ohio) were grown to 70-80% confluency as an adherent monolayer in standard tissue culture flasks at 37¡ã C., 5% CO2 per supplier&#39;s instructions. NR2A expression was induced by incubation with 0.3-0.4 &#956;g/ml tetracycline in the presence of 4 mM ARL-15896 for 18-24 hours under the same growth conditions, then t…	E3162_A1	Glutamate receptor ionotropic, NMDA 2A		Homo sapiens (Human)	8403	US Patent	2018
Clc1c(F)ccc(S(=O)(=O)NCc2ncc(C(=O)NCc3cnc(OC)cc3)nc2)c1	10000	BindingDB	BDBM393190	Cell Culture and plating: HEK293 cells expressing NR1/NR2A (Chantest, Cleveland, Ohio) were grown to 70-80% confluency as an adherent monolayer in standard tissue culture flasks at 37¡ã C., 5% CO2 per supplier&#39;s instructions. NR2A expression was induced by incubation with 0.3-0.4 &#956;g/ml tetracycline in the presence of 4 mM ARL-15896 for 18-24 hours under the same growth conditions, then t…	E3162_A1	Glutamate receptor ionotropic, NMDA 2A		Homo sapiens (Human)	8403	US Patent	2018
S(=O)(=O)(NCc1c(C)nc(C(=O)NCc2sc(C)nc2)cn1)c1c(F)cccc1	10000	BindingDB	BDBM393270	Cell Culture and plating: HEK293 cells expressing NR1/NR2A (Chantest, Cleveland, Ohio) were grown to 70-80% confluency as an adherent monolayer in standard tissue culture flasks at 37¡ã C., 5% CO2 per supplier&#39;s instructions. NR2A expression was induced by incubation with 0.3-0.4 &#956;g/ml tetracycline in the presence of 4 mM ARL-15896 for 18-24 hours under the same growth conditions, then t…	E3162_A1	Glutamate receptor ionotropic, NMDA 2A		Homo sapiens (Human)	8403	US Patent	2018
Clc1cc(Cl)cc(S(=O)(=O)NCc2c(C)nc(C(=O)NCc3sc(C)nc3)cn2)c1	10000	BindingDB	BDBM393272	Cell Culture and plating: HEK293 cells expressing NR1/NR2A (Chantest, Cleveland, Ohio) were grown to 70-80% confluency as an adherent monolayer in standard tissue culture flasks at 37¡ã C., 5% CO2 per supplier&#39;s instructions. NR2A expression was induced by incubation with 0.3-0.4 &#956;g/ml tetracycline in the presence of 4 mM ARL-15896 for 18-24 hours under the same growth conditions, then t…	E3162_A1	Glutamate receptor ionotropic, NMDA 2A		Homo sapiens (Human)	8403	US Patent	2018
S(=O)(=O)(NCc1ncc(C(=O)NCc2sc(C)nc2)nc1)c1c(F)cccc1	10000	BindingDB	BDBM393214	Cell Culture and plating: HEK293 cells expressing NR1/NR2A (Chantest, Cleveland, Ohio) were grown to 70-80% confluency as an adherent monolayer in standard tissue culture flasks at 37¡ã C., 5% CO2 per supplier&#39;s instructions. NR2A expression was induced by incubation with 0.3-0.4 &#956;g/ml tetracycline in the presence of 4 mM ARL-15896 for 18-24 hours under the same growth conditions, then t…	E3162_A1	Glutamate receptor ionotropic, NMDA 2A		Homo sapiens (Human)	8403	US Patent	2018
S(=O)(=O)(NCc1ncc(C(=O)NCc2sc(C)nc2)nc1)c1cc2c(N(C(=O)C)CC2)cc1	10000	BindingDB	BDBM393244	Cell Culture and plating: HEK293 cells expressing NR1/NR2A (Chantest, Cleveland, Ohio) were grown to 70-80% confluency as an adherent monolayer in standard tissue culture flasks at 37¡ã C., 5% CO2 per supplier&#39;s instructions. NR2A expression was induced by incubation with 0.3-0.4 &#956;g/ml tetracycline in the presence of 4 mM ARL-15896 for 18-24 hours under the same growth conditions, then t…	E3162_A1	Glutamate receptor ionotropic, NMDA 2A		Homo sapiens (Human)	8403	US Patent	2018
S(=O)(=O)(NCc1ncc(C(=O)NCc2sc(C)nc2)nc1)c1cnc(Oc2ccccc2)cc1	10000	BindingDB	BDBM393247	Cell Culture and plating: HEK293 cells expressing NR1/NR2A (Chantest, Cleveland, Ohio) were grown to 70-80% confluency as an adherent monolayer in standard tissue culture flasks at 37¡ã C., 5% CO2 per supplier&#39;s instructions. NR2A expression was induced by incubation with 0.3-0.4 &#956;g/ml tetracycline in the presence of 4 mM ARL-15896 for 18-24 hours under the same growth conditions, then t…	E3162_A1	Glutamate receptor ionotropic, NMDA 2A		Homo sapiens (Human)	8403	US Patent	2018
Clc1c(S(=O)(=O)NCc2ncc(C(=O)NCc3sc(C)nc3)nc2)ccc(Cl)n1	10000	BindingDB	BDBM393245	Cell Culture and plating: HEK293 cells expressing NR1/NR2A (Chantest, Cleveland, Ohio) were grown to 70-80% confluency as an adherent monolayer in standard tissue culture flasks at 37¡ã C., 5% CO2 per supplier&#39;s instructions. NR2A expression was induced by incubation with 0.3-0.4 &#956;g/ml tetracycline in the presence of 4 mM ARL-15896 for 18-24 hours under the same growth conditions, then t…	E3162_A1	Glutamate receptor ionotropic, NMDA 2A		Homo sapiens (Human)	8403	US Patent	2018
Clc1c(F)cc(S(=O)(=O)NCc2ncc(C(=O)NCc3sc(C)nc3)nc2)cc1	10000	BindingDB	BDBM393205	Cell Culture and plating: HEK293 cells expressing NR1/NR2A (Chantest, Cleveland, Ohio) were grown to 70-80% confluency as an adherent monolayer in standard tissue culture flasks at 37¡ã C., 5% CO2 per supplier&#39;s instructions. NR2A expression was induced by incubation with 0.3-0.4 &#956;g/ml tetracycline in the presence of 4 mM ARL-15896 for 18-24 hours under the same growth conditions, then t…	E3162_A1	Glutamate receptor ionotropic, NMDA 2A		Homo sapiens (Human)	8403	US Patent	2018
Clc1c(Cl)ccc(S(=O)(=O)NCc2ncc(C(=O)NCc3sc(C)nc3)nc2)c1	10000	BindingDB	BDBM393211	Cell Culture and plating: HEK293 cells expressing NR1/NR2A (Chantest, Cleveland, Ohio) were grown to 70-80% confluency as an adherent monolayer in standard tissue culture flasks at 37¡ã C., 5% CO2 per supplier&#39;s instructions. NR2A expression was induced by incubation with 0.3-0.4 &#956;g/ml tetracycline in the presence of 4 mM ARL-15896 for 18-24 hours under the same growth conditions, then t…	E3162_A1	Glutamate receptor ionotropic, NMDA 2A		Homo sapiens (Human)	8403	US Patent	2018
S(=O)(=O)(NCc1ncc(C(=O)NCc2sc(C)nc2)nc1)c1cc(F)cc(F)c1	10000	BindingDB	BDBM393240	Cell Culture and plating: HEK293 cells expressing NR1/NR2A (Chantest, Cleveland, Ohio) were grown to 70-80% confluency as an adherent monolayer in standard tissue culture flasks at 37¡ã C., 5% CO2 per supplier&#39;s instructions. NR2A expression was induced by incubation with 0.3-0.4 &#956;g/ml tetracycline in the presence of 4 mM ARL-15896 for 18-24 hours under the same growth conditions, then t…	E3162_A1	Glutamate receptor ionotropic, NMDA 2A		Homo sapiens (Human)	8403	US Patent	2018
Clc1cc(S(=O)(=O)NCc2ncc(C(=O)NCc3sc(C)nc3)nc2)c(F)cc1	10000	BindingDB	BDBM393248	Cell Culture and plating: HEK293 cells expressing NR1/NR2A (Chantest, Cleveland, Ohio) were grown to 70-80% confluency as an adherent monolayer in standard tissue culture flasks at 37¡ã C., 5% CO2 per supplier&#39;s instructions. NR2A expression was induced by incubation with 0.3-0.4 &#956;g/ml tetracycline in the presence of 4 mM ARL-15896 for 18-24 hours under the same growth conditions, then t…	E3162_A1	Glutamate receptor ionotropic, NMDA 2A		Homo sapiens (Human)	8403	US Patent	2018
Clc1cc(Cl)cc(S(=O)(=O)NCc2ncc(C(=O)NCc3sc(C)nc3)nc2)c1	10000	BindingDB	BDBM393210	Cell Culture and plating: HEK293 cells expressing NR1/NR2A (Chantest, Cleveland, Ohio) were grown to 70-80% confluency as an adherent monolayer in standard tissue culture flasks at 37¡ã C., 5% CO2 per supplier&#39;s instructions. NR2A expression was induced by incubation with 0.3-0.4 &#956;g/ml tetracycline in the presence of 4 mM ARL-15896 for 18-24 hours under the same growth conditions, then t…	E3162_A1	Glutamate receptor ionotropic, NMDA 2A		Homo sapiens (Human)	8403	US Patent	2018
Clc1c(F)ccc(S(=O)(=O)NCc2ncc(C(=O)NCc3oncc3)cc2)c1	10000	BindingDB	BDBM393172	Cell Culture and plating: HEK293 cells expressing NR1/NR2A (Chantest, Cleveland, Ohio) were grown to 70-80% confluency as an adherent monolayer in standard tissue culture flasks at 37¡ã C., 5% CO2 per supplier&#39;s instructions. NR2A expression was induced by incubation with 0.3-0.4 &#956;g/ml tetracycline in the presence of 4 mM ARL-15896 for 18-24 hours under the same growth conditions, then t…	E3162_A1	Glutamate receptor ionotropic, NMDA 2A		Homo sapiens (Human)	8403	US Patent	2018
Clc1c(F)ccc(S(=O)(=O)NCc2ncc(C(=O)NCc3ccncc3)cc2)c1	10000	BindingDB	BDBM393089	Cell Culture and plating: HEK293 cells expressing NR1/NR2A (Chantest, Cleveland, Ohio) were grown to 70-80% confluency as an adherent monolayer in standard tissue culture flasks at 37¡ã C., 5% CO2 per supplier&#39;s instructions. NR2A expression was induced by incubation with 0.3-0.4 &#956;g/ml tetracycline in the presence of 4 mM ARL-15896 for 18-24 hours under the same growth conditions, then t…	E3162_A1	Glutamate receptor ionotropic, NMDA 2A		Homo sapiens (Human)	8403	US Patent	2018
Clc1c(F)ccc(S(=O)(=O)NCc2ncc(C(=O)NCc3cc(OC)ncc3)cc2)c1	10000	BindingDB	BDBM393115	Cell Culture and plating: HEK293 cells expressing NR1/NR2A (Chantest, Cleveland, Ohio) were grown to 70-80% confluency as an adherent monolayer in standard tissue culture flasks at 37¡ã C., 5% CO2 per supplier&#39;s instructions. NR2A expression was induced by incubation with 0.3-0.4 &#956;g/ml tetracycline in the presence of 4 mM ARL-15896 for 18-24 hours under the same growth conditions, then t…	E3162_A1	Glutamate receptor ionotropic, NMDA 2A		Homo sapiens (Human)	8403	US Patent	2018
Clc1c(F)ccc(S(=O)(=O)NCc2ncc(C(=O)NCc3n(C)ncc3)nc2)c1	10000	BindingDB	BDBM393107	Cell Culture and plating: HEK293 cells expressing NR1/NR2A (Chantest, Cleveland, Ohio) were grown to 70-80% confluency as an adherent monolayer in standard tissue culture flasks at 37¡ã C., 5% CO2 per supplier&#39;s instructions. NR2A expression was induced by incubation with 0.3-0.4 &#956;g/ml tetracycline in the presence of 4 mM ARL-15896 for 18-24 hours under the same growth conditions, then t…	E3162_A1	Glutamate receptor ionotropic, NMDA 2A		Homo sapiens (Human)	8403	US Patent	2018
Clc1c(F)ccc(S(=O)(=O)NCc2ncc(C(=O)NCc3c(OC)cccc3)cc2)c1	10000	BindingDB	BDBM393121	Cell Culture and plating: HEK293 cells expressing NR1/NR2A (Chantest, Cleveland, Ohio) were grown to 70-80% confluency as an adherent monolayer in standard tissue culture flasks at 37¡ã C., 5% CO2 per supplier&#39;s instructions. NR2A expression was induced by incubation with 0.3-0.4 &#956;g/ml tetracycline in the presence of 4 mM ARL-15896 for 18-24 hours under the same growth conditions, then t…	E3162_A1	Glutamate receptor ionotropic, NMDA 2A		Homo sapiens (Human)	8403	US Patent	2018
Clc1c(F)ccc(S(=O)(=O)NCc2ncc(C(=O)NCc3nc(C)ccc3)cc2)c1	10000	BindingDB	BDBM393110	Cell Culture and plating: HEK293 cells expressing NR1/NR2A (Chantest, Cleveland, Ohio) were grown to 70-80% confluency as an adherent monolayer in standard tissue culture flasks at 37¡ã C., 5% CO2 per supplier&#39;s instructions. NR2A expression was induced by incubation with 0.3-0.4 &#956;g/ml tetracycline in the presence of 4 mM ARL-15896 for 18-24 hours under the same growth conditions, then t…	E3162_A1	Glutamate receptor ionotropic, NMDA 2A		Homo sapiens (Human)	8403	US Patent	2018
Clc1c(F)ccc(S(=O)(=O)NCc2ncc(C(=O)NCc3cnc(OC)cc3)cc2)c1	10000	BindingDB	BDBM393116	Cell Culture and plating: HEK293 cells expressing NR1/NR2A (Chantest, Cleveland, Ohio) were grown to 70-80% confluency as an adherent monolayer in standard tissue culture flasks at 37¡ã C., 5% CO2 per supplier&#39;s instructions. NR2A expression was induced by incubation with 0.3-0.4 &#956;g/ml tetracycline in the presence of 4 mM ARL-15896 for 18-24 hours under the same growth conditions, then t…	E3162_A1	Glutamate receptor ionotropic, NMDA 2A		Homo sapiens (Human)	8403	US Patent	2018
Clc1c(F)ccc(S(=O)(=O)NCc2ncc(C(=O)NCc3ccc(OC)cc3)nc2)c1	10000	BindingDB	BDBM393062	Cell Culture and plating: HEK293 cells expressing NR1/NR2A (Chantest, Cleveland, Ohio) were grown to 70-80% confluency as an adherent monolayer in standard tissue culture flasks at 37¡ã C., 5% CO2 per supplier&#39;s instructions. NR2A expression was induced by incubation with 0.3-0.4 &#956;g/ml tetracycline in the presence of 4 mM ARL-15896 for 18-24 hours under the same growth conditions, then t…	E3162_A1	Glutamate receptor ionotropic, NMDA 2A		Homo sapiens (Human)	8403	US Patent	2018
Clc1c(F)ccc(S(=O)(=O)NCc2ncc(C(=O)NCc3ccc(OC)cc3)cc2)c1	10000	BindingDB	BDBM393084	Cell Culture and plating: HEK293 cells expressing NR1/NR2A (Chantest, Cleveland, Ohio) were grown to 70-80% confluency as an adherent monolayer in standard tissue culture flasks at 37¡ã C., 5% CO2 per supplier&#39;s instructions. NR2A expression was induced by incubation with 0.3-0.4 &#956;g/ml tetracycline in the presence of 4 mM ARL-15896 for 18-24 hours under the same growth conditions, then t…	E3162_A1	Glutamate receptor ionotropic, NMDA 2A		Homo sapiens (Human)	8403	US Patent	2018
Clc1c(F)ccc(S(=O)(=O)NCc2ncc(C(=O)NCc3sc(C)cc3)nc2)c1	10000	BindingDB	BDBM393186	Cell Culture and plating: HEK293 cells expressing NR1/NR2A (Chantest, Cleveland, Ohio) were grown to 70-80% confluency as an adherent monolayer in standard tissue culture flasks at 37¡ã C., 5% CO2 per supplier&#39;s instructions. NR2A expression was induced by incubation with 0.3-0.4 &#956;g/ml tetracycline in the presence of 4 mM ARL-15896 for 18-24 hours under the same growth conditions, then t…	E3162_A1	Glutamate receptor ionotropic, NMDA 2A		Homo sapiens (Human)	8403	US Patent	2018
Clc1c(F)ccc(S(=O)(=O)NCc2ncc(C(=O)NCc3sc(C)cc3)cc2)c1	10000	BindingDB	BDBM393117	Cell Culture and plating: HEK293 cells expressing NR1/NR2A (Chantest, Cleveland, Ohio) were grown to 70-80% confluency as an adherent monolayer in standard tissue culture flasks at 37¡ã C., 5% CO2 per supplier&#39;s instructions. NR2A expression was induced by incubation with 0.3-0.4 &#956;g/ml tetracycline in the presence of 4 mM ARL-15896 for 18-24 hours under the same growth conditions, then t…	E3162_A1	Glutamate receptor ionotropic, NMDA 2A		Homo sapiens (Human)	8403	US Patent	2018
Clc1c(F)ccc(S(=O)(=O)NCc2ncc(C(=O)NCc3n(C)nc(C)c3)nc2)c1	10000	BindingDB	BDBM393189	Cell Culture and plating: HEK293 cells expressing NR1/NR2A (Chantest, Cleveland, Ohio) were grown to 70-80% confluency as an adherent monolayer in standard tissue culture flasks at 37¡ã C., 5% CO2 per supplier&#39;s instructions. NR2A expression was induced by incubation with 0.3-0.4 &#956;g/ml tetracycline in the presence of 4 mM ARL-15896 for 18-24 hours under the same growth conditions, then t…	E3162_A1	Glutamate receptor ionotropic, NMDA 2A		Homo sapiens (Human)	8403	US Patent	2018
Clc1c(F)ccc(S(=O)(=O)NCc2ncc(C(=O)NCc3c(C)ncs3)nc2)c1	10000	BindingDB	BDBM393102	Cell Culture and plating: HEK293 cells expressing NR1/NR2A (Chantest, Cleveland, Ohio) were grown to 70-80% confluency as an adherent monolayer in standard tissue culture flasks at 37¡ã C., 5% CO2 per supplier&#39;s instructions. NR2A expression was induced by incubation with 0.3-0.4 &#956;g/ml tetracycline in the presence of 4 mM ARL-15896 for 18-24 hours under the same growth conditions, then t…	E3162_A1	Glutamate receptor ionotropic, NMDA 2A		Homo sapiens (Human)	8403	US Patent	2018
Clc1c(F)ccc(S(=O)(=O)NCc2ncc(C(=O)NCc3c(C)ncs3)cc2)c1	10000	BindingDB	BDBM393208	Cell Culture and plating: HEK293 cells expressing NR1/NR2A (Chantest, Cleveland, Ohio) were grown to 70-80% confluency as an adherent monolayer in standard tissue culture flasks at 37¡ã C., 5% CO2 per supplier&#39;s instructions. NR2A expression was induced by incubation with 0.3-0.4 &#956;g/ml tetracycline in the presence of 4 mM ARL-15896 for 18-24 hours under the same growth conditions, then t…	E3162_A1	Glutamate receptor ionotropic, NMDA 2A		Homo sapiens (Human)	8403	US Patent	2018
Clc1c(F)ccc(S(=O)(=O)NCc2ncc(C(=O)NCc3c(C)nc(C)s3)nc2)c1	10000	BindingDB	BDBM393181	Cell Culture and plating: HEK293 cells expressing NR1/NR2A (Chantest, Cleveland, Ohio) were grown to 70-80% confluency as an adherent monolayer in standard tissue culture flasks at 37¡ã C., 5% CO2 per supplier&#39;s instructions. NR2A expression was induced by incubation with 0.3-0.4 &#956;g/ml tetracycline in the presence of 4 mM ARL-15896 for 18-24 hours under the same growth conditions, then t…	E3162_A1	Glutamate receptor ionotropic, NMDA 2A		Homo sapiens (Human)	8403	US Patent	2018
Clc1c(F)ccc(S(=O)(=O)NCc2ncc(C(=O)NCc3c(C)nc(C)s3)cc2)c1	10000	BindingDB	BDBM393109	Cell Culture and plating: HEK293 cells expressing NR1/NR2A (Chantest, Cleveland, Ohio) were grown to 70-80% confluency as an adherent monolayer in standard tissue culture flasks at 37¡ã C., 5% CO2 per supplier&#39;s instructions. NR2A expression was induced by incubation with 0.3-0.4 &#956;g/ml tetracycline in the presence of 4 mM ARL-15896 for 18-24 hours under the same growth conditions, then t…	E3162_A1	Glutamate receptor ionotropic, NMDA 2A		Homo sapiens (Human)	8403	US Patent	2018
Clc1c(F)ccc(S(=O)(=O)NCc2ncc(C(=O)NCc3n(C)ncc3)cc2)c1	10000	BindingDB	BDBM393114	Cell Culture and plating: HEK293 cells expressing NR1/NR2A (Chantest, Cleveland, Ohio) were grown to 70-80% confluency as an adherent monolayer in standard tissue culture flasks at 37¡ã C., 5% CO2 per supplier&#39;s instructions. NR2A expression was induced by incubation with 0.3-0.4 &#956;g/ml tetracycline in the presence of 4 mM ARL-15896 for 18-24 hours under the same growth conditions, then t…	E3162_A1	Glutamate receptor ionotropic, NMDA 2A		Homo sapiens (Human)	8403	US Patent	2018
Clc1c(F)ccc(S(=O)(=O)NCc2ncc(C(=O)NCc3n(C)nc(C)c3)cc2)c1	10000	BindingDB	BDBM393199	Cell Culture and plating: HEK293 cells expressing NR1/NR2A (Chantest, Cleveland, Ohio) were grown to 70-80% confluency as an adherent monolayer in standard tissue culture flasks at 37¡ã C., 5% CO2 per supplier&#39;s instructions. NR2A expression was induced by incubation with 0.3-0.4 &#956;g/ml tetracycline in the presence of 4 mM ARL-15896 for 18-24 hours under the same growth conditions, then t…	E3162_A1	Glutamate receptor ionotropic, NMDA 2A		Homo sapiens (Human)	8403	US Patent	2018
Clc1c(F)ccc(S(=O)(=O)NCc2ncc(C(=O)NCc3n(C)ccn3)nc2)c1	10000	BindingDB	BDBM393185	Cell Culture and plating: HEK293 cells expressing NR1/NR2A (Chantest, Cleveland, Ohio) were grown to 70-80% confluency as an adherent monolayer in standard tissue culture flasks at 37¡ã C., 5% CO2 per supplier&#39;s instructions. NR2A expression was induced by incubation with 0.3-0.4 &#956;g/ml tetracycline in the presence of 4 mM ARL-15896 for 18-24 hours under the same growth conditions, then t…	E3162_A1	Glutamate receptor ionotropic, NMDA 2A		Homo sapiens (Human)	8403	US Patent	2018
Clc1c(F)ccc(S(=O)(=O)NCc2ncc(C(=O)NCc3n(C)ccc3)cc2)c1	10000	BindingDB	BDBM393111	Cell Culture and plating: HEK293 cells expressing NR1/NR2A (Chantest, Cleveland, Ohio) were grown to 70-80% confluency as an adherent monolayer in standard tissue culture flasks at 37¡ã C., 5% CO2 per supplier&#39;s instructions. NR2A expression was induced by incubation with 0.3-0.4 &#956;g/ml tetracycline in the presence of 4 mM ARL-15896 for 18-24 hours under the same growth conditions, then t…	E3162_A1	Glutamate receptor ionotropic, NMDA 2A		Homo sapiens (Human)	8403	US Patent	2018
Clc1c(F)ccc(S(=O)(=O)NCc2ncc(C(=O)NCc3n(C)c(C)cc3)cc2)c1	10000	BindingDB	BDBM393112	Cell Culture and plating: HEK293 cells expressing NR1/NR2A (Chantest, Cleveland, Ohio) were grown to 70-80% confluency as an adherent monolayer in standard tissue culture flasks at 37¡ã C., 5% CO2 per supplier&#39;s instructions. NR2A expression was induced by incubation with 0.3-0.4 &#956;g/ml tetracycline in the presence of 4 mM ARL-15896 for 18-24 hours under the same growth conditions, then t…	E3162_A1	Glutamate receptor ionotropic, NMDA 2A		Homo sapiens (Human)	8403	US Patent	2018
Clc1c(F)ccc(S(=O)(=O)NCc2ncc(C(=O)NC3CS(=O)(=O)CC3)nc2)c1	10000	BindingDB	BDBM393078	Cell Culture and plating: HEK293 cells expressing NR1/NR2A (Chantest, Cleveland, Ohio) were grown to 70-80% confluency as an adherent monolayer in standard tissue culture flasks at 37¡ã C., 5% CO2 per supplier&#39;s instructions. NR2A expression was induced by incubation with 0.3-0.4 &#956;g/ml tetracycline in the presence of 4 mM ARL-15896 for 18-24 hours under the same growth conditions, then t…	E3162_A1	Glutamate receptor ionotropic, NMDA 2A		Homo sapiens (Human)	8403	US Patent	2018
Clc1c(F)ccc(S(=O)(=O)NCc2ncc(C(=O)NC3CS(=O)(=O)CC3)cc2)c1	10000	BindingDB	BDBM393200	Cell Culture and plating: HEK293 cells expressing NR1/NR2A (Chantest, Cleveland, Ohio) were grown to 70-80% confluency as an adherent monolayer in standard tissue culture flasks at 37¡ã C., 5% CO2 per supplier&#39;s instructions. NR2A expression was induced by incubation with 0.3-0.4 &#956;g/ml tetracycline in the presence of 4 mM ARL-15896 for 18-24 hours under the same growth conditions, then t…	E3162_A1	Glutamate receptor ionotropic, NMDA 2A		Homo sapiens (Human)	8403	US Patent	2018
	10000	BindingDB	BDBM393125	Cell Culture and plating: HEK293 cells expressing NR1/NR2A (Chantest, Cleveland, Ohio) were grown to 70-80% confluency as an adherent monolayer in standard tissue culture flasks at 37¡ã C., 5% CO2 per supplier&#39;s instructions. NR2A expression was induced by incubation with 0.3-0.4 &#956;g/ml tetracycline in the presence of 4 mM ARL-15896 for 18-24 hours under the same growth conditions, then t…	E3162_A1	Glutamate receptor ionotropic, NMDA 2A		Homo sapiens (Human)	8403	US Patent	2018
Clc1c(F)ccc(S(=O)(=O)NCc2cnc(C(=O)NCCN(C)C)cc2)c1	10000	BindingDB	BDBM393129	Cell Culture and plating: HEK293 cells expressing NR1/NR2A (Chantest, Cleveland, Ohio) were grown to 70-80% confluency as an adherent monolayer in standard tissue culture flasks at 37¡ã C., 5% CO2 per supplier&#39;s instructions. NR2A expression was induced by incubation with 0.3-0.4 &#956;g/ml tetracycline in the presence of 4 mM ARL-15896 for 18-24 hours under the same growth conditions, then t…	E3162_A1	Glutamate receptor ionotropic, NMDA 2A		Homo sapiens (Human)	8403	US Patent	2018
Clc1c(F)ccc(S(=O)(=O)NCc2cnc(C(=O)NCCCN(C)C)cc2)c1	10000	BindingDB	BDBM393164	Cell Culture and plating: HEK293 cells expressing NR1/NR2A (Chantest, Cleveland, Ohio) were grown to 70-80% confluency as an adherent monolayer in standard tissue culture flasks at 37¡ã C., 5% CO2 per supplier&#39;s instructions. NR2A expression was induced by incubation with 0.3-0.4 &#956;g/ml tetracycline in the presence of 4 mM ARL-15896 for 18-24 hours under the same growth conditions, then t…	E3162_A1	Glutamate receptor ionotropic, NMDA 2A		Homo sapiens (Human)	8403	US Patent	2018
Clc1c(F)ccc(S(=O)(=O)NCc2cnc(C(=O)NCCc3ccc(OC)cc3)cc2)c1	10000	BindingDB	BDBM393040	Cell Culture and plating: HEK293 cells expressing NR1/NR2A (Chantest, Cleveland, Ohio) were grown to 70-80% confluency as an adherent monolayer in standard tissue culture flasks at 37¡ã C., 5% CO2 per supplier&#39;s instructions. NR2A expression was induced by incubation with 0.3-0.4 &#956;g/ml tetracycline in the presence of 4 mM ARL-15896 for 18-24 hours under the same growth conditions, then t…	E3162_A1	Glutamate receptor ionotropic, NMDA 2A		Homo sapiens (Human)	8403	US Patent	2018
Clc1c(F)ccc(S(=O)(=O)NCc2cnc(C(=O)NCc3ncncc3)cc2)c1	10000	BindingDB	BDBM393065	Cell Culture and plating: HEK293 cells expressing NR1/NR2A (Chantest, Cleveland, Ohio) were grown to 70-80% confluency as an adherent monolayer in standard tissue culture flasks at 37¡ã C., 5% CO2 per supplier&#39;s instructions. NR2A expression was induced by incubation with 0.3-0.4 &#956;g/ml tetracycline in the presence of 4 mM ARL-15896 for 18-24 hours under the same growth conditions, then t…	E3162_A1	Glutamate receptor ionotropic, NMDA 2A		Homo sapiens (Human)	8403	US Patent	2018
Clc1c(F)ccc(S(=O)(=O)NCc2cnc(C(=O)NCc3ncccn3)cc2)c1	10000	BindingDB	BDBM393138	Cell Culture and plating: HEK293 cells expressing NR1/NR2A (Chantest, Cleveland, Ohio) were grown to 70-80% confluency as an adherent monolayer in standard tissue culture flasks at 37¡ã C., 5% CO2 per supplier&#39;s instructions. NR2A expression was induced by incubation with 0.3-0.4 &#956;g/ml tetracycline in the presence of 4 mM ARL-15896 for 18-24 hours under the same growth conditions, then t…	E3162_A1	Glutamate receptor ionotropic, NMDA 2A		Homo sapiens (Human)	8403	US Patent	2018
Clc1c(F)ccc(S(=O)(=O)NCc2cnc(C(=O)NCc3c(C(F)(F)F)cccn3)cc2)c1	10000	BindingDB	BDBM393140	Cell Culture and plating: HEK293 cells expressing NR1/NR2A (Chantest, Cleveland, Ohio) were grown to 70-80% confluency as an adherent monolayer in standard tissue culture flasks at 37¡ã C., 5% CO2 per supplier&#39;s instructions. NR2A expression was induced by incubation with 0.3-0.4 &#956;g/ml tetracycline in the presence of 4 mM ARL-15896 for 18-24 hours under the same growth conditions, then t…	E3162_A1	Glutamate receptor ionotropic, NMDA 2A		Homo sapiens (Human)	8403	US Patent	2018
Clc1c(F)ccc(S(=O)(=O)NCc2cnc(C(=O)NCc3ncccc3)cc2)c1	10000	BindingDB	BDBM393147	Cell Culture and plating: HEK293 cells expressing NR1/NR2A (Chantest, Cleveland, Ohio) were grown to 70-80% confluency as an adherent monolayer in standard tissue culture flasks at 37¡ã C., 5% CO2 per supplier&#39;s instructions. NR2A expression was induced by incubation with 0.3-0.4 &#956;g/ml tetracycline in the presence of 4 mM ARL-15896 for 18-24 hours under the same growth conditions, then t…	E3162_A1	Glutamate receptor ionotropic, NMDA 2A		Homo sapiens (Human)	8403	US Patent	2018
Clc1c(CNC(=O)c2ncc(CNS(=O)(=O)c3cc(Cl)c(F)cc3)cc2)ncc(C(F)(F)F)c1	10000	BindingDB	BDBM393141	Cell Culture and plating: HEK293 cells expressing NR1/NR2A (Chantest, Cleveland, Ohio) were grown to 70-80% confluency as an adherent monolayer in standard tissue culture flasks at 37¡ã C., 5% CO2 per supplier&#39;s instructions. NR2A expression was induced by incubation with 0.3-0.4 &#956;g/ml tetracycline in the presence of 4 mM ARL-15896 for 18-24 hours under the same growth conditions, then t…	E3162_A1	Glutamate receptor ionotropic, NMDA 2A		Homo sapiens (Human)	8403	US Patent	2018
Clc1c(F)ccc(S(=O)(=O)NCc2cnc(C(=O)NCc3scc(C)n3)cc2)c1	10000	BindingDB	BDBM393178	Cell Culture and plating: HEK293 cells expressing NR1/NR2A (Chantest, Cleveland, Ohio) were grown to 70-80% confluency as an adherent monolayer in standard tissue culture flasks at 37¡ã C., 5% CO2 per supplier&#39;s instructions. NR2A expression was induced by incubation with 0.3-0.4 &#956;g/ml tetracycline in the presence of 4 mM ARL-15896 for 18-24 hours under the same growth conditions, then t…	E3162_A1	Glutamate receptor ionotropic, NMDA 2A		Homo sapiens (Human)	8403	US Patent	2018
Clc1c(F)ccc(S(=O)(=O)NCc2cnc(C(=O)NCc3nc(C)ccc3)cc2)c1	10000	BindingDB	BDBM393139	Cell Culture and plating: HEK293 cells expressing NR1/NR2A (Chantest, Cleveland, Ohio) were grown to 70-80% confluency as an adherent monolayer in standard tissue culture flasks at 37¡ã C., 5% CO2 per supplier&#39;s instructions. NR2A expression was induced by incubation with 0.3-0.4 &#956;g/ml tetracycline in the presence of 4 mM ARL-15896 for 18-24 hours under the same growth conditions, then t…	E3162_A1	Glutamate receptor ionotropic, NMDA 2A		Homo sapiens (Human)	8403	US Patent	2018
Clc1c(F)ccc(S(=O)(=O)NCc2cnc(C(=O)NCc3cscc3)cc2)c1	10000	BindingDB	BDBM393085	Cell Culture and plating: HEK293 cells expressing NR1/NR2A (Chantest, Cleveland, Ohio) were grown to 70-80% confluency as an adherent monolayer in standard tissue culture flasks at 37¡ã C., 5% CO2 per supplier&#39;s instructions. NR2A expression was induced by incubation with 0.3-0.4 &#956;g/ml tetracycline in the presence of 4 mM ARL-15896 for 18-24 hours under the same growth conditions, then t…	E3162_A1	Glutamate receptor ionotropic, NMDA 2A		Homo sapiens (Human)	8403	US Patent	2018
Clc1c(F)ccc(S(=O)(=O)NCc2cnc(C(=O)NCc3nc(C)sc3)cc2)c1	10000	BindingDB	BDBM393060	Cell Culture and plating: HEK293 cells expressing NR1/NR2A (Chantest, Cleveland, Ohio) were grown to 70-80% confluency as an adherent monolayer in standard tissue culture flasks at 37¡ã C., 5% CO2 per supplier&#39;s instructions. NR2A expression was induced by incubation with 0.3-0.4 &#956;g/ml tetracycline in the presence of 4 mM ARL-15896 for 18-24 hours under the same growth conditions, then t…	E3162_A1	Glutamate receptor ionotropic, NMDA 2A		Homo sapiens (Human)	8403	US Patent	2018
Clc1c(F)ccc(S(=O)(=O)NCc2cnc(C(=O)NCc3ncoc3)cc2)c1	10000	BindingDB	BDBM393067	Cell Culture and plating: HEK293 cells expressing NR1/NR2A (Chantest, Cleveland, Ohio) were grown to 70-80% confluency as an adherent monolayer in standard tissue culture flasks at 37¡ã C., 5% CO2 per supplier&#39;s instructions. NR2A expression was induced by incubation with 0.3-0.4 &#956;g/ml tetracycline in the presence of 4 mM ARL-15896 for 18-24 hours under the same growth conditions, then t…	E3162_A1	Glutamate receptor ionotropic, NMDA 2A		Homo sapiens (Human)	8403	US Patent	2018
Clc1c(F)ccc(S(=O)(=O)NCc2cnc(C(=O)NCc3cocc3)cc2)c1	10000	BindingDB	BDBM393113	Cell Culture and plating: HEK293 cells expressing NR1/NR2A (Chantest, Cleveland, Ohio) were grown to 70-80% confluency as an adherent monolayer in standard tissue culture flasks at 37¡ã C., 5% CO2 per supplier&#39;s instructions. NR2A expression was induced by incubation with 0.3-0.4 &#956;g/ml tetracycline in the presence of 4 mM ARL-15896 for 18-24 hours under the same growth conditions, then t…	E3162_A1	Glutamate receptor ionotropic, NMDA 2A		Homo sapiens (Human)	8403	US Patent	2018
Clc1c(F)ccc(S(=O)(=O)NCc2cnc(C(=O)NCc3cnccc3)nc2)c1	10000	BindingDB	BDBM393212	Cell Culture and plating: HEK293 cells expressing NR1/NR2A (Chantest, Cleveland, Ohio) were grown to 70-80% confluency as an adherent monolayer in standard tissue culture flasks at 37¡ã C., 5% CO2 per supplier&#39;s instructions. NR2A expression was induced by incubation with 0.3-0.4 &#956;g/ml tetracycline in the presence of 4 mM ARL-15896 for 18-24 hours under the same growth conditions, then t…	E3162_A1	Glutamate receptor ionotropic, NMDA 2A		Homo sapiens (Human)	8403	US Patent	2018
Clc1c(F)ccc(S(=O)(=O)NCc2cnc(C(=O)NCc3sc(C)nc3)nc2)c1	10000	BindingDB	BDBM393213	Cell Culture and plating: HEK293 cells expressing NR1/NR2A (Chantest, Cleveland, Ohio) were grown to 70-80% confluency as an adherent monolayer in standard tissue culture flasks at 37¡ã C., 5% CO2 per supplier&#39;s instructions. NR2A expression was induced by incubation with 0.3-0.4 &#956;g/ml tetracycline in the presence of 4 mM ARL-15896 for 18-24 hours under the same growth conditions, then t…	E3162_A1	Glutamate receptor ionotropic, NMDA 2A		Homo sapiens (Human)	8403	US Patent	2018
S(=O)(=O)(NCc1cnc(C(=O)NCc2sc(C)nc2)cc1)c1c(F)cccc1	10000	BindingDB	BDBM393201	Cell Culture and plating: HEK293 cells expressing NR1/NR2A (Chantest, Cleveland, Ohio) were grown to 70-80% confluency as an adherent monolayer in standard tissue culture flasks at 37¡ã C., 5% CO2 per supplier&#39;s instructions. NR2A expression was induced by incubation with 0.3-0.4 &#956;g/ml tetracycline in the presence of 4 mM ARL-15896 for 18-24 hours under the same growth conditions, then t…	E3162_A1	Glutamate receptor ionotropic, NMDA 2A		Homo sapiens (Human)	8403	US Patent	2018
S(=O)(=O)(NCc1cnc(C(=O)NCc2sc(C)nc2)cc1)c1ccc(C(F)(F)F)cc1	10000	BindingDB	BDBM393209	Cell Culture and plating: HEK293 cells expressing NR1/NR2A (Chantest, Cleveland, Ohio) were grown to 70-80% confluency as an adherent monolayer in standard tissue culture flasks at 37¡ã C., 5% CO2 per supplier&#39;s instructions. NR2A expression was induced by incubation with 0.3-0.4 &#956;g/ml tetracycline in the presence of 4 mM ARL-15896 for 18-24 hours under the same growth conditions, then t…	E3162_A1	Glutamate receptor ionotropic, NMDA 2A		Homo sapiens (Human)	8403	US Patent	2018
S(=O)(=O)(NCc1cnc(C(=O)NCc2sc(C)nc2)cc1)c1cc(F)cc(F)c1	10000	BindingDB	BDBM393207	Cell Culture and plating: HEK293 cells expressing NR1/NR2A (Chantest, Cleveland, Ohio) were grown to 70-80% confluency as an adherent monolayer in standard tissue culture flasks at 37¡ã C., 5% CO2 per supplier&#39;s instructions. NR2A expression was induced by incubation with 0.3-0.4 &#956;g/ml tetracycline in the presence of 4 mM ARL-15896 for 18-24 hours under the same growth conditions, then t…	E3162_A1	Glutamate receptor ionotropic, NMDA 2A		Homo sapiens (Human)	8403	US Patent	2018
Clc1cc(S(=O)(=O)NCc2cnc(C(=O)NCc3sc(C)nc3)cc2)c(F)cc1	10000	BindingDB	BDBM393202	Cell Culture and plating: HEK293 cells expressing NR1/NR2A (Chantest, Cleveland, Ohio) were grown to 70-80% confluency as an adherent monolayer in standard tissue culture flasks at 37¡ã C., 5% CO2 per supplier&#39;s instructions. NR2A expression was induced by incubation with 0.3-0.4 &#956;g/ml tetracycline in the presence of 4 mM ARL-15896 for 18-24 hours under the same growth conditions, then t…	E3162_A1	Glutamate receptor ionotropic, NMDA 2A		Homo sapiens (Human)	8403	US Patent	2018
Clc1c(F)ccc(S(=O)(=O)NCc2cnc(C(=O)NCc3ccncc3)cc2)c1	10000	BindingDB	BDBM393135	Cell Culture and plating: HEK293 cells expressing NR1/NR2A (Chantest, Cleveland, Ohio) were grown to 70-80% confluency as an adherent monolayer in standard tissue culture flasks at 37¡ã C., 5% CO2 per supplier&#39;s instructions. NR2A expression was induced by incubation with 0.3-0.4 &#956;g/ml tetracycline in the presence of 4 mM ARL-15896 for 18-24 hours under the same growth conditions, then t…	E3162_A1	Glutamate receptor ionotropic, NMDA 2A		Homo sapiens (Human)	8403	US Patent	2018
Clc1c(F)ccc(S(=O)(=O)NCc2cnc(C(=O)NCc3n(C)ncc3)cc2)c1	10000	BindingDB	BDBM393193	Cell Culture and plating: HEK293 cells expressing NR1/NR2A (Chantest, Cleveland, Ohio) were grown to 70-80% confluency as an adherent monolayer in standard tissue culture flasks at 37¡ã C., 5% CO2 per supplier&#39;s instructions. NR2A expression was induced by incubation with 0.3-0.4 &#956;g/ml tetracycline in the presence of 4 mM ARL-15896 for 18-24 hours under the same growth conditions, then t…	E3162_A1	Glutamate receptor ionotropic, NMDA 2A		Homo sapiens (Human)	8403	US Patent	2018
Clc1c(F)ccc(S(=O)(=O)NCc2cnc(C(=O)NCc3sccc3)cc2)c1	10000	BindingDB	BDBM393073	Cell Culture and plating: HEK293 cells expressing NR1/NR2A (Chantest, Cleveland, Ohio) were grown to 70-80% confluency as an adherent monolayer in standard tissue culture flasks at 37¡ã C., 5% CO2 per supplier&#39;s instructions. NR2A expression was induced by incubation with 0.3-0.4 &#956;g/ml tetracycline in the presence of 4 mM ARL-15896 for 18-24 hours under the same growth conditions, then t…	E3162_A1	Glutamate receptor ionotropic, NMDA 2A		Homo sapiens (Human)	8403	US Patent	2018
Clc1c(F)ccc(S(=O)(=O)NCc2cnc(C(=O)NCc3occc3)cc2)c1	10000	BindingDB	BDBM393134	Cell Culture and plating: HEK293 cells expressing NR1/NR2A (Chantest, Cleveland, Ohio) were grown to 70-80% confluency as an adherent monolayer in standard tissue culture flasks at 37¡ã C., 5% CO2 per supplier&#39;s instructions. NR2A expression was induced by incubation with 0.3-0.4 &#956;g/ml tetracycline in the presence of 4 mM ARL-15896 for 18-24 hours under the same growth conditions, then t…	E3162_A1	Glutamate receptor ionotropic, NMDA 2A		Homo sapiens (Human)	8403	US Patent	2018
Clc1c(F)ccc(S(=O)(=O)NCc2cnc(C(=O)NCc3ccc(OC)cc3)cc2)c1	10000	BindingDB	BDBM393064	Cell Culture and plating: HEK293 cells expressing NR1/NR2A (Chantest, Cleveland, Ohio) were grown to 70-80% confluency as an adherent monolayer in standard tissue culture flasks at 37¡ã C., 5% CO2 per supplier&#39;s instructions. NR2A expression was induced by incubation with 0.3-0.4 &#956;g/ml tetracycline in the presence of 4 mM ARL-15896 for 18-24 hours under the same growth conditions, then t…	E3162_A1	Glutamate receptor ionotropic, NMDA 2A		Homo sapiens (Human)	8403	US Patent	2018
Clc1c(F)ccc(S(=O)(=O)NCc2cnc(C(=O)NCc3cc(F)c(Cl)cc3)cc2)c1	10000	BindingDB	BDBM393057	Cell Culture and plating: HEK293 cells expressing NR1/NR2A (Chantest, Cleveland, Ohio) were grown to 70-80% confluency as an adherent monolayer in standard tissue culture flasks at 37¡ã C., 5% CO2 per supplier&#39;s instructions. NR2A expression was induced by incubation with 0.3-0.4 &#956;g/ml tetracycline in the presence of 4 mM ARL-15896 for 18-24 hours under the same growth conditions, then t…	E3162_A1	Glutamate receptor ionotropic, NMDA 2A		Homo sapiens (Human)	8403	US Patent	2018
Clc1c(F)ccc(S(=O)(=O)NCc2cnc(C(=O)NCc3sc(C)cc3)cc2)c1	10000	BindingDB	BDBM393145	Cell Culture and plating: HEK293 cells expressing NR1/NR2A (Chantest, Cleveland, Ohio) were grown to 70-80% confluency as an adherent monolayer in standard tissue culture flasks at 37¡ã C., 5% CO2 per supplier&#39;s instructions. NR2A expression was induced by incubation with 0.3-0.4 &#956;g/ml tetracycline in the presence of 4 mM ARL-15896 for 18-24 hours under the same growth conditions, then t…	E3162_A1	Glutamate receptor ionotropic, NMDA 2A		Homo sapiens (Human)	8403	US Patent	2018
Clc1c(F)ccc(S(=O)(=O)NCc2cnc(C(=O)NCc3n(C)nc(C)c3)cc2)c1	10000	BindingDB	BDBM393196	Cell Culture and plating: HEK293 cells expressing NR1/NR2A (Chantest, Cleveland, Ohio) were grown to 70-80% confluency as an adherent monolayer in standard tissue culture flasks at 37¡ã C., 5% CO2 per supplier&#39;s instructions. NR2A expression was induced by incubation with 0.3-0.4 &#956;g/ml tetracycline in the presence of 4 mM ARL-15896 for 18-24 hours under the same growth conditions, then t…	E3162_A1	Glutamate receptor ionotropic, NMDA 2A		Homo sapiens (Human)	8403	US Patent	2018
Clc1c(F)ccc(S(=O)(=O)NCc2cnc(C(=O)NCc3ncn(C)c3)cc2)c1	10000	BindingDB	BDBM393099	Cell Culture and plating: HEK293 cells expressing NR1/NR2A (Chantest, Cleveland, Ohio) were grown to 70-80% confluency as an adherent monolayer in standard tissue culture flasks at 37¡ã C., 5% CO2 per supplier&#39;s instructions. NR2A expression was induced by incubation with 0.3-0.4 &#956;g/ml tetracycline in the presence of 4 mM ARL-15896 for 18-24 hours under the same growth conditions, then t…	E3162_A1	Glutamate receptor ionotropic, NMDA 2A		Homo sapiens (Human)	8403	US Patent	2018
Clc1c(F)ccc(S(=O)(=O)NCc2cnc(C(=O)NCc3c(C)ncs3)cc2)c1	10000	BindingDB	BDBM393070	Cell Culture and plating: HEK293 cells expressing NR1/NR2A (Chantest, Cleveland, Ohio) were grown to 70-80% confluency as an adherent monolayer in standard tissue culture flasks at 37¡ã C., 5% CO2 per supplier&#39;s instructions. NR2A expression was induced by incubation with 0.3-0.4 &#956;g/ml tetracycline in the presence of 4 mM ARL-15896 for 18-24 hours under the same growth conditions, then t…	E3162_A1	Glutamate receptor ionotropic, NMDA 2A		Homo sapiens (Human)	8403	US Patent	2018
Clc1c(F)ccc(S(=O)(=O)NCc2cnc(C(=O)NCc3c(C)nc(C)s3)cc2)c1	10000	BindingDB	BDBM393072	Cell Culture and plating: HEK293 cells expressing NR1/NR2A (Chantest, Cleveland, Ohio) were grown to 70-80% confluency as an adherent monolayer in standard tissue culture flasks at 37¡ã C., 5% CO2 per supplier&#39;s instructions. NR2A expression was induced by incubation with 0.3-0.4 &#956;g/ml tetracycline in the presence of 4 mM ARL-15896 for 18-24 hours under the same growth conditions, then t…	E3162_A1	Glutamate receptor ionotropic, NMDA 2A		Homo sapiens (Human)	8403	US Patent	2018
Clc1c(F)ccc(S(=O)(=O)NCc2cnc(C(=O)NC3CS(=O)(=O)CC3)cc2)c1	10000	BindingDB	BDBM393068	Cell Culture and plating: HEK293 cells expressing NR1/NR2A (Chantest, Cleveland, Ohio) were grown to 70-80% confluency as an adherent monolayer in standard tissue culture flasks at 37¡ã C., 5% CO2 per supplier&#39;s instructions. NR2A expression was induced by incubation with 0.3-0.4 &#956;g/ml tetracycline in the presence of 4 mM ARL-15896 for 18-24 hours under the same growth conditions, then t…	E3162_A1	Glutamate receptor ionotropic, NMDA 2A		Homo sapiens (Human)	8403	US Patent	2018
Clc1c(F)ccc(S(=O)(=O)NCc2cnc(C(=O)N[C@H](C)c3scnc3)cc2)c1	10000	BindingDB	BDBM393133	Cell Culture and plating: HEK293 cells expressing NR1/NR2A (Chantest, Cleveland, Ohio) were grown to 70-80% confluency as an adherent monolayer in standard tissue culture flasks at 37¡ã C., 5% CO2 per supplier&#39;s instructions. NR2A expression was induced by incubation with 0.3-0.4 &#956;g/ml tetracycline in the presence of 4 mM ARL-15896 for 18-24 hours under the same growth conditions, then t…	E3162_A1	Glutamate receptor ionotropic, NMDA 2A		Homo sapiens (Human)	8403	US Patent	2018
Clc1c(F)ccc(S(=O)(=O)NCc2nnc(C(=O)NCCc3ccc(OC)cc3)cc2)c1	10000	BindingDB	BDBM393165	Cell Culture and plating: HEK293 cells expressing NR1/NR2A (Chantest, Cleveland, Ohio) were grown to 70-80% confluency as an adherent monolayer in standard tissue culture flasks at 37¡ã C., 5% CO2 per supplier&#39;s instructions. NR2A expression was induced by incubation with 0.3-0.4 &#956;g/ml tetracycline in the presence of 4 mM ARL-15896 for 18-24 hours under the same growth conditions, then t…	E3162_A1	Glutamate receptor ionotropic, NMDA 2A		Homo sapiens (Human)	8403	US Patent	2018
Clc1c(F)ccc(S(=O)(=O)NCc2nnc(C(=O)NCc3ncoc3)cc2)c1	10000	BindingDB	BDBM393155	Cell Culture and plating: HEK293 cells expressing NR1/NR2A (Chantest, Cleveland, Ohio) were grown to 70-80% confluency as an adherent monolayer in standard tissue culture flasks at 37¡ã C., 5% CO2 per supplier&#39;s instructions. NR2A expression was induced by incubation with 0.3-0.4 &#956;g/ml tetracycline in the presence of 4 mM ARL-15896 for 18-24 hours under the same growth conditions, then t…	E3162_A1	Glutamate receptor ionotropic, NMDA 2A		Homo sapiens (Human)	8403	US Patent	2018
Clc1c(F)ccc(S(=O)(=O)NCc2nnc(C(=O)NCc3nccnc3)cc2)c1	10000	BindingDB	BDBM393162	Cell Culture and plating: HEK293 cells expressing NR1/NR2A (Chantest, Cleveland, Ohio) were grown to 70-80% confluency as an adherent monolayer in standard tissue culture flasks at 37¡ã C., 5% CO2 per supplier&#39;s instructions. NR2A expression was induced by incubation with 0.3-0.4 &#956;g/ml tetracycline in the presence of 4 mM ARL-15896 for 18-24 hours under the same growth conditions, then t…	E3162_A1	Glutamate receptor ionotropic, NMDA 2A		Homo sapiens (Human)	8403	US Patent	2018
Clc1c(F)ccc(S(=O)(=O)NCc2nnc(C(=O)NCc3ncccn3)cc2)c1	10000	BindingDB	BDBM393163	Cell Culture and plating: HEK293 cells expressing NR1/NR2A (Chantest, Cleveland, Ohio) were grown to 70-80% confluency as an adherent monolayer in standard tissue culture flasks at 37¡ã C., 5% CO2 per supplier&#39;s instructions. NR2A expression was induced by incubation with 0.3-0.4 &#956;g/ml tetracycline in the presence of 4 mM ARL-15896 for 18-24 hours under the same growth conditions, then t…	E3162_A1	Glutamate receptor ionotropic, NMDA 2A		Homo sapiens (Human)	8403	US Patent	2018
Clc1c(F)ccc(S(=O)(=O)NCc2nnc(C(=O)NCc3ncc(C)nc3)cc2)c1	10000	BindingDB	BDBM393169	Cell Culture and plating: HEK293 cells expressing NR1/NR2A (Chantest, Cleveland, Ohio) were grown to 70-80% confluency as an adherent monolayer in standard tissue culture flasks at 37¡ã C., 5% CO2 per supplier&#39;s instructions. NR2A expression was induced by incubation with 0.3-0.4 &#956;g/ml tetracycline in the presence of 4 mM ARL-15896 for 18-24 hours under the same growth conditions, then t…	E3162_A1	Glutamate receptor ionotropic, NMDA 2A		Homo sapiens (Human)	8403	US Patent	2018
Clc1c(F)ccc(S(=O)(=O)NCc2nnc(C(=O)NCc3ncn(C)c3)cc2)c1	10000	BindingDB	BDBM393154	Cell Culture and plating: HEK293 cells expressing NR1/NR2A (Chantest, Cleveland, Ohio) were grown to 70-80% confluency as an adherent monolayer in standard tissue culture flasks at 37¡ã C., 5% CO2 per supplier&#39;s instructions. NR2A expression was induced by incubation with 0.3-0.4 &#956;g/ml tetracycline in the presence of 4 mM ARL-15896 for 18-24 hours under the same growth conditions, then t…	E3162_A1	Glutamate receptor ionotropic, NMDA 2A		Homo sapiens (Human)	8403	US Patent	2018
Clc1c(F)ccc(S(=O)(=O)NCc2nnc(C(=O)NCc3nc(C)sc3)cc2)c1	10000	BindingDB	BDBM393156	Cell Culture and plating: HEK293 cells expressing NR1/NR2A (Chantest, Cleveland, Ohio) were grown to 70-80% confluency as an adherent monolayer in standard tissue culture flasks at 37¡ã C., 5% CO2 per supplier&#39;s instructions. NR2A expression was induced by incubation with 0.3-0.4 &#956;g/ml tetracycline in the presence of 4 mM ARL-15896 for 18-24 hours under the same growth conditions, then t…	E3162_A1	Glutamate receptor ionotropic, NMDA 2A		Homo sapiens (Human)	8403	US Patent	2018
Clc1c(F)ccc(S(=O)(=O)NCc2nnc(C(=O)NCc3scnc3)cc2)c1	10000	BindingDB	BDBM393130	Cell Culture and plating: HEK293 cells expressing NR1/NR2A (Chantest, Cleveland, Ohio) were grown to 70-80% confluency as an adherent monolayer in standard tissue culture flasks at 37¡ã C., 5% CO2 per supplier&#39;s instructions. NR2A expression was induced by incubation with 0.3-0.4 &#956;g/ml tetracycline in the presence of 4 mM ARL-15896 for 18-24 hours under the same growth conditions, then t…	E3162_A1	Glutamate receptor ionotropic, NMDA 2A		Homo sapiens (Human)	8403	US Patent	2018
Clc1c(F)ccc(S(=O)(=O)NCc2nnc(C(=O)NCc3cncnc3)cc2)c1	10000	BindingDB	BDBM393170	Cell Culture and plating: HEK293 cells expressing NR1/NR2A (Chantest, Cleveland, Ohio) were grown to 70-80% confluency as an adherent monolayer in standard tissue culture flasks at 37¡ã C., 5% CO2 per supplier&#39;s instructions. NR2A expression was induced by incubation with 0.3-0.4 &#956;g/ml tetracycline in the presence of 4 mM ARL-15896 for 18-24 hours under the same growth conditions, then t…	E3162_A1	Glutamate receptor ionotropic, NMDA 2A		Homo sapiens (Human)	8403	US Patent	2018
Clc1c(F)ccc(S(=O)(=O)NCc2nnc(C(=O)NCc3sc(C)nc3)cc2)c1	10000	BindingDB	BDBM393132	Cell Culture and plating: HEK293 cells expressing NR1/NR2A (Chantest, Cleveland, Ohio) were grown to 70-80% confluency as an adherent monolayer in standard tissue culture flasks at 37¡ã C., 5% CO2 per supplier&#39;s instructions. NR2A expression was induced by incubation with 0.3-0.4 &#956;g/ml tetracycline in the presence of 4 mM ARL-15896 for 18-24 hours under the same growth conditions, then t…	E3162_A1	Glutamate receptor ionotropic, NMDA 2A		Homo sapiens (Human)	8403	US Patent	2018
Clc1ncc(S(=O)(=O)NCc2cnc(C(=O)NCc3sc(C)nc3)cc2)cc1	10000	BindingDB	BDBM393235	Cell Culture and plating: HEK293 cells expressing NR1/NR2A (Chantest, Cleveland, Ohio) were grown to 70-80% confluency as an adherent monolayer in standard tissue culture flasks at 37¡ã C., 5% CO2 per supplier&#39;s instructions. NR2A expression was induced by incubation with 0.3-0.4 &#956;g/ml tetracycline in the presence of 4 mM ARL-15896 for 18-24 hours under the same growth conditions, then t…	E3162_A1	Glutamate receptor ionotropic, NMDA 2A		Homo sapiens (Human)	8403	US Patent	2018
S(=O)(=O)(NCc1cnc(C(=O)NCc2sc(C)nc2)cc1)c1c2nsnc2ccc1	10000	BindingDB	BDBM393236	Cell Culture and plating: HEK293 cells expressing NR1/NR2A (Chantest, Cleveland, Ohio) were grown to 70-80% confluency as an adherent monolayer in standard tissue culture flasks at 37¡ã C., 5% CO2 per supplier&#39;s instructions. NR2A expression was induced by incubation with 0.3-0.4 &#956;g/ml tetracycline in the presence of 4 mM ARL-15896 for 18-24 hours under the same growth conditions, then t…	E3162_A1	Glutamate receptor ionotropic, NMDA 2A		Homo sapiens (Human)	8403	US Patent	2018
S(=O)(=O)(NCc1cnc(C(=O)NCc2sc(C)nc2)cc1)c1cnc(Oc2ccccc2)cc1	10000	BindingDB	BDBM393219	Cell Culture and plating: HEK293 cells expressing NR1/NR2A (Chantest, Cleveland, Ohio) were grown to 70-80% confluency as an adherent monolayer in standard tissue culture flasks at 37¡ã C., 5% CO2 per supplier&#39;s instructions. NR2A expression was induced by incubation with 0.3-0.4 &#956;g/ml tetracycline in the presence of 4 mM ARL-15896 for 18-24 hours under the same growth conditions, then t…	E3162_A1	Glutamate receptor ionotropic, NMDA 2A		Homo sapiens (Human)	8403	US Patent	2018
Clc1c(S(=O)(=O)NCc2cnc(C(=O)NCc3sc(C)nc3)cc2)ccc(Cl)n1	10000	BindingDB	BDBM393221	Cell Culture and plating: HEK293 cells expressing NR1/NR2A (Chantest, Cleveland, Ohio) were grown to 70-80% confluency as an adherent monolayer in standard tissue culture flasks at 37¡ã C., 5% CO2 per supplier&#39;s instructions. NR2A expression was induced by incubation with 0.3-0.4 &#956;g/ml tetracycline in the presence of 4 mM ARL-15896 for 18-24 hours under the same growth conditions, then t…	E3162_A1	Glutamate receptor ionotropic, NMDA 2A		Homo sapiens (Human)	8403	US Patent	2018
Clc1c2nonc2c(S(=O)(=O)NCc2cnc(C(=O)NCc3sc(C)nc3)cc2)cc1	10000	BindingDB	BDBM393224	Cell Culture and plating: HEK293 cells expressing NR1/NR2A (Chantest, Cleveland, Ohio) were grown to 70-80% confluency as an adherent monolayer in standard tissue culture flasks at 37¡ã C., 5% CO2 per supplier&#39;s instructions. NR2A expression was induced by incubation with 0.3-0.4 &#956;g/ml tetracycline in the presence of 4 mM ARL-15896 for 18-24 hours under the same growth conditions, then t…	E3162_A1	Glutamate receptor ionotropic, NMDA 2A		Homo sapiens (Human)	8403	US Patent	2018
S(=O)(=O)(NCc1cnc(C(=O)NCc2sc(C)nc2)cc1)c1ccc(-c2nnsc2)cc1	10000	BindingDB	BDBM393249	Cell Culture and plating: HEK293 cells expressing NR1/NR2A (Chantest, Cleveland, Ohio) were grown to 70-80% confluency as an adherent monolayer in standard tissue culture flasks at 37¡ã C., 5% CO2 per supplier&#39;s instructions. NR2A expression was induced by incubation with 0.3-0.4 &#956;g/ml tetracycline in the presence of 4 mM ARL-15896 for 18-24 hours under the same growth conditions, then t…	E3162_A1	Glutamate receptor ionotropic, NMDA 2A		Homo sapiens (Human)	8403	US Patent	2018
S(=O)(=O)(NCc1cnc(C(=O)NCc2sc(C)nc2)cc1)c1cnc(C(F)(F)F)cc1	10000	BindingDB	BDBM393250	Cell Culture and plating: HEK293 cells expressing NR1/NR2A (Chantest, Cleveland, Ohio) were grown to 70-80% confluency as an adherent monolayer in standard tissue culture flasks at 37¡ã C., 5% CO2 per supplier&#39;s instructions. NR2A expression was induced by incubation with 0.3-0.4 &#956;g/ml tetracycline in the presence of 4 mM ARL-15896 for 18-24 hours under the same growth conditions, then t…	E3162_A1	Glutamate receptor ionotropic, NMDA 2A		Homo sapiens (Human)	8403	US Patent	2018
S(=O)(=O)(NCc1cnc(C(=O)NCc2sc(C)nc2)cc1)c1cc2c(N(C(=O)C)CC2)cc1	10000	BindingDB	BDBM393227	Cell Culture and plating: HEK293 cells expressing NR1/NR2A (Chantest, Cleveland, Ohio) were grown to 70-80% confluency as an adherent monolayer in standard tissue culture flasks at 37¡ã C., 5% CO2 per supplier&#39;s instructions. NR2A expression was induced by incubation with 0.3-0.4 &#956;g/ml tetracycline in the presence of 4 mM ARL-15896 for 18-24 hours under the same growth conditions, then t…	E3162_A1	Glutamate receptor ionotropic, NMDA 2A		Homo sapiens (Human)	8403	US Patent	2018
Clc1cc(Cl)cc(S(=O)(=O)NCc2cnc(C(=O)NCc3sc(C)nc3)cc2)c1	10000	BindingDB	BDBM393220	Cell Culture and plating: HEK293 cells expressing NR1/NR2A (Chantest, Cleveland, Ohio) were grown to 70-80% confluency as an adherent monolayer in standard tissue culture flasks at 37¡ã C., 5% CO2 per supplier&#39;s instructions. NR2A expression was induced by incubation with 0.3-0.4 &#956;g/ml tetracycline in the presence of 4 mM ARL-15896 for 18-24 hours under the same growth conditions, then t…	E3162_A1	Glutamate receptor ionotropic, NMDA 2A		Homo sapiens (Human)	8403	US Patent	2018
S(=O)(=O)(NCc1cnc(C(=O)NCc2sc(C)nc2)cc1)c1c2ncccc2ccc1	10000	BindingDB	BDBM393231	Cell Culture and plating: HEK293 cells expressing NR1/NR2A (Chantest, Cleveland, Ohio) were grown to 70-80% confluency as an adherent monolayer in standard tissue culture flasks at 37¡ã C., 5% CO2 per supplier&#39;s instructions. NR2A expression was induced by incubation with 0.3-0.4 &#956;g/ml tetracycline in the presence of 4 mM ARL-15896 for 18-24 hours under the same growth conditions, then t…	E3162_A1	Glutamate receptor ionotropic, NMDA 2A		Homo sapiens (Human)	8403	US Patent	2018
Clc1c(F)ccc(S(=O)(=O)NCc2nnc(C(=O)NCc3cocc3)cc2)c1	10000	BindingDB	BDBM393161	Cell Culture and plating: HEK293 cells expressing NR1/NR2A (Chantest, Cleveland, Ohio) were grown to 70-80% confluency as an adherent monolayer in standard tissue culture flasks at 37¡ã C., 5% CO2 per supplier&#39;s instructions. NR2A expression was induced by incubation with 0.3-0.4 &#956;g/ml tetracycline in the presence of 4 mM ARL-15896 for 18-24 hours under the same growth conditions, then t…	E3162_A1	Glutamate receptor ionotropic, NMDA 2A		Homo sapiens (Human)	8403	US Patent	2018
Clc1c(F)ccc(S(=O)(=O)NCc2nnc(C(=O)NCc3ncncc3)cc2)c1	10000	BindingDB	BDBM393153	Cell Culture and plating: HEK293 cells expressing NR1/NR2A (Chantest, Cleveland, Ohio) were grown to 70-80% confluency as an adherent monolayer in standard tissue culture flasks at 37¡ã C., 5% CO2 per supplier&#39;s instructions. NR2A expression was induced by incubation with 0.3-0.4 &#956;g/ml tetracycline in the presence of 4 mM ARL-15896 for 18-24 hours under the same growth conditions, then t…	E3162_A1	Glutamate receptor ionotropic, NMDA 2A		Homo sapiens (Human)	8403	US Patent	2018
Clc1c(F)ccc(S(=O)(=O)NCc2nnc(C(=O)NCc3ccncc3)cc2)c1	10000	BindingDB	BDBM393150	Cell Culture and plating: HEK293 cells expressing NR1/NR2A (Chantest, Cleveland, Ohio) were grown to 70-80% confluency as an adherent monolayer in standard tissue culture flasks at 37¡ã C., 5% CO2 per supplier&#39;s instructions. NR2A expression was induced by incubation with 0.3-0.4 &#956;g/ml tetracycline in the presence of 4 mM ARL-15896 for 18-24 hours under the same growth conditions, then t…	E3162_A1	Glutamate receptor ionotropic, NMDA 2A		Homo sapiens (Human)	8403	US Patent	2018
Clc1c(F)ccc(S(=O)(=O)NCc2nnc(C(=O)NCc3sccc3)cc2)c1	10000	BindingDB	BDBM393152	Cell Culture and plating: HEK293 cells expressing NR1/NR2A (Chantest, Cleveland, Ohio) were grown to 70-80% confluency as an adherent monolayer in standard tissue culture flasks at 37¡ã C., 5% CO2 per supplier&#39;s instructions. NR2A expression was induced by incubation with 0.3-0.4 &#956;g/ml tetracycline in the presence of 4 mM ARL-15896 for 18-24 hours under the same growth conditions, then t…	E3162_A1	Glutamate receptor ionotropic, NMDA 2A		Homo sapiens (Human)	8403	US Patent	2018
Clc1c(F)ccc(S(=O)(=O)NCc2nnc(C(=O)NCc3occc3)cc2)c1	10000	BindingDB	BDBM393149	Cell Culture and plating: HEK293 cells expressing NR1/NR2A (Chantest, Cleveland, Ohio) were grown to 70-80% confluency as an adherent monolayer in standard tissue culture flasks at 37¡ã C., 5% CO2 per supplier&#39;s instructions. NR2A expression was induced by incubation with 0.3-0.4 &#956;g/ml tetracycline in the presence of 4 mM ARL-15896 for 18-24 hours under the same growth conditions, then t…	E3162_A1	Glutamate receptor ionotropic, NMDA 2A		Homo sapiens (Human)	8403	US Patent	2018
Clc1c(F)ccc(S(=O)(=O)NCc2nnc(C(=O)NCc3cnccc3)cc2)c1	10000	BindingDB	BDBM393166	Cell Culture and plating: HEK293 cells expressing NR1/NR2A (Chantest, Cleveland, Ohio) were grown to 70-80% confluency as an adherent monolayer in standard tissue culture flasks at 37¡ã C., 5% CO2 per supplier&#39;s instructions. NR2A expression was induced by incubation with 0.3-0.4 &#956;g/ml tetracycline in the presence of 4 mM ARL-15896 for 18-24 hours under the same growth conditions, then t…	E3162_A1	Glutamate receptor ionotropic, NMDA 2A		Homo sapiens (Human)	8403	US Patent	2018
Clc1c(F)ccc(S(=O)(=O)NCc2nnc(C(=O)NCc3ncccc3)cc2)c1	10000	BindingDB	BDBM393131	Cell Culture and plating: HEK293 cells expressing NR1/NR2A (Chantest, Cleveland, Ohio) were grown to 70-80% confluency as an adherent monolayer in standard tissue culture flasks at 37¡ã C., 5% CO2 per supplier&#39;s instructions. NR2A expression was induced by incubation with 0.3-0.4 &#956;g/ml tetracycline in the presence of 4 mM ARL-15896 for 18-24 hours under the same growth conditions, then t…	E3162_A1	Glutamate receptor ionotropic, NMDA 2A		Homo sapiens (Human)	8403	US Patent	2018
Clc1c(F)ccc(S(=O)(=O)NCc2nnc(C(=O)NCc3cc(OC)ccc3)cc2)c1	10000	BindingDB	BDBM393171	Cell Culture and plating: HEK293 cells expressing NR1/NR2A (Chantest, Cleveland, Ohio) were grown to 70-80% confluency as an adherent monolayer in standard tissue culture flasks at 37¡ã C., 5% CO2 per supplier&#39;s instructions. NR2A expression was induced by incubation with 0.3-0.4 &#956;g/ml tetracycline in the presence of 4 mM ARL-15896 for 18-24 hours under the same growth conditions, then t…	E3162_A1	Glutamate receptor ionotropic, NMDA 2A		Homo sapiens (Human)	8403	US Patent	2018
Clc1c(F)ccc(S(=O)(=O)NCc2nnc(C(=O)NCc3ccc(OC)cc3)cc2)c1	10000	BindingDB	BDBM393148	Cell Culture and plating: HEK293 cells expressing NR1/NR2A (Chantest, Cleveland, Ohio) were grown to 70-80% confluency as an adherent monolayer in standard tissue culture flasks at 37¡ã C., 5% CO2 per supplier&#39;s instructions. NR2A expression was induced by incubation with 0.3-0.4 &#956;g/ml tetracycline in the presence of 4 mM ARL-15896 for 18-24 hours under the same growth conditions, then t…	E3162_A1	Glutamate receptor ionotropic, NMDA 2A		Homo sapiens (Human)	8403	US Patent	2018
Clc1c(F)ccc(S(=O)(=O)NCc2nnc(C(=O)NCc3c(C)ncs3)cc2)c1	10000	BindingDB	BDBM393158	Cell Culture and plating: HEK293 cells expressing NR1/NR2A (Chantest, Cleveland, Ohio) were grown to 70-80% confluency as an adherent monolayer in standard tissue culture flasks at 37¡ã C., 5% CO2 per supplier&#39;s instructions. NR2A expression was induced by incubation with 0.3-0.4 &#956;g/ml tetracycline in the presence of 4 mM ARL-15896 for 18-24 hours under the same growth conditions, then t…	E3162_A1	Glutamate receptor ionotropic, NMDA 2A		Homo sapiens (Human)	8403	US Patent	2018
Clc1c(F)ccc(S(=O)(=O)NCc2nnc(C(=O)NCc3c(C)nc(C)s3)cc2)c1	10000	BindingDB	BDBM393159	Cell Culture and plating: HEK293 cells expressing NR1/NR2A (Chantest, Cleveland, Ohio) were grown to 70-80% confluency as an adherent monolayer in standard tissue culture flasks at 37¡ã C., 5% CO2 per supplier&#39;s instructions. NR2A expression was induced by incubation with 0.3-0.4 &#956;g/ml tetracycline in the presence of 4 mM ARL-15896 for 18-24 hours under the same growth conditions, then t…	E3162_A1	Glutamate receptor ionotropic, NMDA 2A		Homo sapiens (Human)	8403	US Patent	2018
Clc1c(F)ccc(S(=O)(=O)NCc2nnc(C(=O)NCc3c(C)ccnc3)cc2)c1	10000	BindingDB	BDBM393151	Cell Culture and plating: HEK293 cells expressing NR1/NR2A (Chantest, Cleveland, Ohio) were grown to 70-80% confluency as an adherent monolayer in standard tissue culture flasks at 37¡ã C., 5% CO2 per supplier&#39;s instructions. NR2A expression was induced by incubation with 0.3-0.4 &#956;g/ml tetracycline in the presence of 4 mM ARL-15896 for 18-24 hours under the same growth conditions, then t…	E3162_A1	Glutamate receptor ionotropic, NMDA 2A		Homo sapiens (Human)	8403	US Patent	2018
Clc1c(F)ccc(S(=O)(=O)NCc2nnc(C(=O)NC(C)c3occc3)cc2)c1	10000	BindingDB	BDBM393160	Cell Culture and plating: HEK293 cells expressing NR1/NR2A (Chantest, Cleveland, Ohio) were grown to 70-80% confluency as an adherent monolayer in standard tissue culture flasks at 37¡ã C., 5% CO2 per supplier&#39;s instructions. NR2A expression was induced by incubation with 0.3-0.4 &#956;g/ml tetracycline in the presence of 4 mM ARL-15896 for 18-24 hours under the same growth conditions, then t…	E3162_A1	Glutamate receptor ionotropic, NMDA 2A		Homo sapiens (Human)	8403	US Patent	2018
Clc1c(F)ccc(S(=O)(=O)NCc2nnc(C(=O)NC(C)c3sccc3)cc2)c1	10000	BindingDB	BDBM393167	Cell Culture and plating: HEK293 cells expressing NR1/NR2A (Chantest, Cleveland, Ohio) were grown to 70-80% confluency as an adherent monolayer in standard tissue culture flasks at 37¡ã C., 5% CO2 per supplier&#39;s instructions. NR2A expression was induced by incubation with 0.3-0.4 &#956;g/ml tetracycline in the presence of 4 mM ARL-15896 for 18-24 hours under the same growth conditions, then t…	E3162_A1	Glutamate receptor ionotropic, NMDA 2A		Homo sapiens (Human)	8403	US Patent	2018
Clc1c(F)ccc(S(=O)(=O)NCc2nnc(C(=O)N[C@H](C)c3scnc3)cc2)c1	10000	BindingDB	BDBM393157	Cell Culture and plating: HEK293 cells expressing NR1/NR2A (Chantest, Cleveland, Ohio) were grown to 70-80% confluency as an adherent monolayer in standard tissue culture flasks at 37¡ã C., 5% CO2 per supplier&#39;s instructions. NR2A expression was induced by incubation with 0.3-0.4 &#956;g/ml tetracycline in the presence of 4 mM ARL-15896 for 18-24 hours under the same growth conditions, then t…	E3162_A1	Glutamate receptor ionotropic, NMDA 2A		Homo sapiens (Human)	8403	US Patent	2018
S(=O)(=O)(NCc1cnc(C(=O)NCc2sc(C)nc2)cc1)c1ncn(C)c1	10000	BindingDB	BDBM393257	Cell Culture and plating: HEK293 cells expressing NR1/NR2A (Chantest, Cleveland, Ohio) were grown to 70-80% confluency as an adherent monolayer in standard tissue culture flasks at 37¡ã C., 5% CO2 per supplier&#39;s instructions. NR2A expression was induced by incubation with 0.3-0.4 &#956;g/ml tetracycline in the presence of 4 mM ARL-15896 for 18-24 hours under the same growth conditions, then t…	E3162_A1	Glutamate receptor ionotropic, NMDA 2A		Homo sapiens (Human)	8403	US Patent	2018
S(=O)(=O)(NCc1cnc(C(=O)NCc2sc(C)nc2)cc1)c1nn(C)cc1	10000	BindingDB	BDBM393242	Cell Culture and plating: HEK293 cells expressing NR1/NR2A (Chantest, Cleveland, Ohio) were grown to 70-80% confluency as an adherent monolayer in standard tissue culture flasks at 37¡ã C., 5% CO2 per supplier&#39;s instructions. NR2A expression was induced by incubation with 0.3-0.4 &#956;g/ml tetracycline in the presence of 4 mM ARL-15896 for 18-24 hours under the same growth conditions, then t…	E3162_A1	Glutamate receptor ionotropic, NMDA 2A		Homo sapiens (Human)	8403	US Patent	2018
Clc1cc(C(=O)NCc2c(C)nc(C(=O)NCc3sc(C)nc3)cn2)c(F)cc1	10000	BindingDB	BDBM393265	Cell Culture and plating: HEK293 cells expressing NR1/NR2A (Chantest, Cleveland, Ohio) were grown to 70-80% confluency as an adherent monolayer in standard tissue culture flasks at 37¡ã C., 5% CO2 per supplier&#39;s instructions. NR2A expression was induced by incubation with 0.3-0.4 &#956;g/ml tetracycline in the presence of 4 mM ARL-15896 for 18-24 hours under the same growth conditions, then t…	E3162_A1	Glutamate receptor ionotropic, NMDA 2A		Homo sapiens (Human)	8403	US Patent	2018
Clc1cc(C(=O)NCc2ncc(C(=O)NCc3sc(C)nc3)nc2)c(F)cc1	10000	BindingDB	BDBM393261	Cell Culture and plating: HEK293 cells expressing NR1/NR2A (Chantest, Cleveland, Ohio) were grown to 70-80% confluency as an adherent monolayer in standard tissue culture flasks at 37¡ã C., 5% CO2 per supplier&#39;s instructions. NR2A expression was induced by incubation with 0.3-0.4 &#956;g/ml tetracycline in the presence of 4 mM ARL-15896 for 18-24 hours under the same growth conditions, then t…	E3162_A1	Glutamate receptor ionotropic, NMDA 2A		Homo sapiens (Human)	8403	US Patent	2018
Clc1cc(C(=O)NCc2cnc(C(=O)NCc3sc(C)nc3)cc2)c(F)cc1	10000	BindingDB	BDBM393215	Cell Culture and plating: HEK293 cells expressing NR1/NR2A (Chantest, Cleveland, Ohio) were grown to 70-80% confluency as an adherent monolayer in standard tissue culture flasks at 37¡ã C., 5% CO2 per supplier&#39;s instructions. NR2A expression was induced by incubation with 0.3-0.4 &#956;g/ml tetracycline in the presence of 4 mM ARL-15896 for 18-24 hours under the same growth conditions, then t…	E3162_A1	Glutamate receptor ionotropic, NMDA 2A		Homo sapiens (Human)	8403	US Patent	2018
S(=O)(=O)(NCc1ncc(C(=O)NCc2sc(C)nc2)nc1)c1cscc1	10000	BindingDB	BDBM393260	Cell Culture and plating: HEK293 cells expressing NR1/NR2A (Chantest, Cleveland, Ohio) were grown to 70-80% confluency as an adherent monolayer in standard tissue culture flasks at 37¡ã C., 5% CO2 per supplier&#39;s instructions. NR2A expression was induced by incubation with 0.3-0.4 &#956;g/ml tetracycline in the presence of 4 mM ARL-15896 for 18-24 hours under the same growth conditions, then t…	E3162_A1	Glutamate receptor ionotropic, NMDA 2A		Homo sapiens (Human)	8403	US Patent	2018
S(=O)(=O)(NCc1cnc(C(=O)NCc2sc(C)nc2)cc1)c1cscc1	10000	BindingDB	BDBM393238	Cell Culture and plating: HEK293 cells expressing NR1/NR2A (Chantest, Cleveland, Ohio) were grown to 70-80% confluency as an adherent monolayer in standard tissue culture flasks at 37¡ã C., 5% CO2 per supplier&#39;s instructions. NR2A expression was induced by incubation with 0.3-0.4 &#956;g/ml tetracycline in the presence of 4 mM ARL-15896 for 18-24 hours under the same growth conditions, then t…	E3162_A1	Glutamate receptor ionotropic, NMDA 2A		Homo sapiens (Human)	8403	US Patent	2018
S(=O)(=O)(NCc1cnc(C(=O)NCc2sc(C)nc2)cc1)c1c2c(sc1)cccc2	10000	BindingDB	BDBM393232	Cell Culture and plating: HEK293 cells expressing NR1/NR2A (Chantest, Cleveland, Ohio) were grown to 70-80% confluency as an adherent monolayer in standard tissue culture flasks at 37¡ã C., 5% CO2 per supplier&#39;s instructions. NR2A expression was induced by incubation with 0.3-0.4 &#956;g/ml tetracycline in the presence of 4 mM ARL-15896 for 18-24 hours under the same growth conditions, then t…	E3162_A1	Glutamate receptor ionotropic, NMDA 2A		Homo sapiens (Human)	8403	US Patent	2018
S(=O)(=O)(NCc1cnc(C(=O)NCc2sc(C)nc2)cc1)c1cocc1	10000	BindingDB	BDBM393243	Cell Culture and plating: HEK293 cells expressing NR1/NR2A (Chantest, Cleveland, Ohio) were grown to 70-80% confluency as an adherent monolayer in standard tissue culture flasks at 37¡ã C., 5% CO2 per supplier&#39;s instructions. NR2A expression was induced by incubation with 0.3-0.4 &#956;g/ml tetracycline in the presence of 4 mM ARL-15896 for 18-24 hours under the same growth conditions, then t…	E3162_A1	Glutamate receptor ionotropic, NMDA 2A		Homo sapiens (Human)	8403	US Patent	2018
Clc1c(C(=O)NCc2ncc(C(=O)NCc3sc(C)nc3)nc2)ccc(Cl)c1	10000	BindingDB	BDBM393256	Cell Culture and plating: HEK293 cells expressing NR1/NR2A (Chantest, Cleveland, Ohio) were grown to 70-80% confluency as an adherent monolayer in standard tissue culture flasks at 37¡ã C., 5% CO2 per supplier&#39;s instructions. NR2A expression was induced by incubation with 0.3-0.4 &#956;g/ml tetracycline in the presence of 4 mM ARL-15896 for 18-24 hours under the same growth conditions, then t…	E3162_A1	Glutamate receptor ionotropic, NMDA 2A		Homo sapiens (Human)	8403	US Patent	2018
Clc1c(C(=O)NCc2cnc(C(=O)NCc3sc(C)nc3)cc2)ccc(Cl)c1	10000	BindingDB	BDBM393222	Cell Culture and plating: HEK293 cells expressing NR1/NR2A (Chantest, Cleveland, Ohio) were grown to 70-80% confluency as an adherent monolayer in standard tissue culture flasks at 37¡ã C., 5% CO2 per supplier&#39;s instructions. NR2A expression was induced by incubation with 0.3-0.4 &#956;g/ml tetracycline in the presence of 4 mM ARL-15896 for 18-24 hours under the same growth conditions, then t…	E3162_A1	Glutamate receptor ionotropic, NMDA 2A		Homo sapiens (Human)	8403	US Patent	2018
S(=O)(=O)(NCc1cnc(C(=O)NCc2sc(C)nc2)cc1)c1c(C)onc1C	10000	BindingDB	BDBM393234	Cell Culture and plating: HEK293 cells expressing NR1/NR2A (Chantest, Cleveland, Ohio) were grown to 70-80% confluency as an adherent monolayer in standard tissue culture flasks at 37¡ã C., 5% CO2 per supplier&#39;s instructions. NR2A expression was induced by incubation with 0.3-0.4 &#956;g/ml tetracycline in the presence of 4 mM ARL-15896 for 18-24 hours under the same growth conditions, then t…	E3162_A1	Glutamate receptor ionotropic, NMDA 2A		Homo sapiens (Human)	8403	US Patent	2018
O=C(O)CCCNC=1C(=O)C(=O)C=1N	10000	ChEMBL	CHEMBL1205735	Antagonist activity at NMDA receptor (unknwon origin)	CHEMBL2208698	Glutamate [NMDA] receptor	CHEMBL2094124	Homo sapiens	CHEMBL2203023	J Med Chem	2011
O=C(O)C(N)CCCCc1[nH]nnn1.Cl	10030	ChEMBL	CHEMBL544390	Tested in vitro for the affinity against NMDA receptor by examining its ability to inhibit [3H]-CGS-19,755 binding	CHEMBL748787	Glutamate [NMDA] receptor	CHEMBL2094124	Homo sapiens	CHEMBL1127097	Bioorg Med Chem Lett	1993
Clc1c(/C=N/NC(=N)N)ccc(Cl)c1.Cl	10232.93	ChEMBL	CHEMBL2346943	Displacement of [3H]MK-801 from NMDA receptor complex (unknown origin) after 40 mins	CHEMBL2352644	Glutamate [NMDA] receptor	CHEMBL2094124	Homo sapiens	CHEMBL2346646	Bioorg Med Chem	2013
O(C(C)C)c1cc(CNC(=N)N)cc(CNC(=N)N)c1.Cl.Cl	10470	ChEMBL	CHEMBL325856	Ability to inhibit MK-801 binding to NMDA receptor in the presence of 100 uM of spermidine was determined	CHEMBL746909	Glutamate [NMDA] receptor	CHEMBL2094124	Homo sapiens	CHEMBL1131272	Bioorg Med Chem Lett	1998
N=C(Nc1c(C)cccc1)Nc1c(C)cccc1	10700	ChEMBL	CHEMBL282433	In vitro inhibitory activity against [3H](+)-MK-801 binding to PCP receptor in guinea pig brain membrane homogenates	CHEMBL763611	Glutamate [NMDA] receptor	CHEMBL2094124	Homo sapiens	CHEMBL1125137	J Med Chem	1990
C(CCN1Cc2c3c([nH]c2CC1)ccc(C)c3)CCN1Cc2c3c([nH]c2CC1)ccc(C)c3	11000	BindingDB	BDBM50513223	Inhibition of NMDA receptor (unknown origin)	E50007842_A22	Glutamate receptor ionotropic, NMDA 2A		Homo sapiens (Human)	50007842	Eur J Med Chem	2019
C(CCCN1Cc2c3c([nH]c2CC1)ccc(C)c3)CCN1Cc2c3c([nH]c2CC1)ccc(C)c3	11000	BindingDB	BDBM50521367	Inhibition of NMDA receptor (unknown origin)	E50008700_A16	Glutamate receptor ionotropic, NMDA 2A		Homo sapiens (Human)	50008700	Eur J Med Chem	2019
Clc1c2nc3c(c(N)c2cc(Cl)c1)CCC3.Cl	14630	ChEMBL	CHEMBL4864954	Inhibition of human GluN1a/GluN2A receptor expressed in HEK293 cells assessed as inhibition of glycine/glutamate-induced current measured at -60 mV holding potential by whole-cell patch clamp method	CHEMBL4818724	Glutamate NMDA receptor; GRIN1/GRIN2A	CHEMBL1907604	Homo sapiens	CHEMBL4814070	Eur J Med Chem	2021
Nc1c2c(nc3c1CCCC3)cc(C)cc2.Cl	17050	ChEMBL	CHEMBL4858901	Inhibition of human GluN1a/GluN2A receptor expressed in HEK293 cells assessed as inhibition of glycine/glutamate-induced current measured at -60 mV holding potential by whole-cell patch clamp method	CHEMBL4818724	Glutamate NMDA receptor; GRIN1/GRIN2A	CHEMBL1907604	Homo sapiens	CHEMBL4814070	Eur J Med Chem	2021
C(CC[n+]1cc2[nH]c3c(c2cc1)cccc3)CC[n+]1cc2[nH]c3c(c2cc1)cccc3.[Br-].[Br-]	20500	ChEMBL	CHEMBL1088354	Inhibition of dexamethasone-induced human NR1-1a/NR2A receptor-mediated excitotoxicity in (S)-glutamate/glycine-stimulated mouse L12-G10 cells assessed as LDH release after 30 mins	CHEMBL1105653	Glutamate NMDA receptor; GRIN1/GRIN2A	CHEMBL1907604	Homo sapiens	CHEMBL1157915	J Med Chem	2010
Clc1cc2c(N)c3c(nc2cc1)CCC3.Cl	21010	ChEMBL	CHEMBL4857554	Inhibition of human GluN1a/GluN2A receptor expressed in HEK293 cells assessed as inhibition of glycine/glutamate-induced current measured at -60 mV holding potential by whole-cell patch clamp method	CHEMBL4818724	Glutamate NMDA receptor; GRIN1/GRIN2A	CHEMBL1907604	Homo sapiens	CHEMBL4814070	Eur J Med Chem	2021
Brc1c2nc3c(c(N)c2cc(Br)c1)CCCCC3.Cl	21520	ChEMBL	CHEMBL4869162	Inhibition of human GluN1a/GluN2A receptor expressed in HEK293 cells assessed as inhibition of glycine/glutamate-induced current measured at -60 mV holding potential by whole-cell patch clamp method	CHEMBL4818724	Glutamate NMDA receptor; GRIN1/GRIN2A	CHEMBL1907604	Homo sapiens	CHEMBL4814070	Eur J Med Chem	2021
Clc1c2nc3c(c(N)c2cc(Cl)c1)CCCC3.Cl	23990	ChEMBL	CHEMBL4854565	Inhibition of human GluN1a/GluN2A receptor expressed in HEK293 cells assessed as inhibition of glycine/glutamate-induced current measured at -60 mV holding potential by whole-cell patch clamp method	CHEMBL4818724	Glutamate NMDA receptor; GRIN1/GRIN2A	CHEMBL1907604	Homo sapiens	CHEMBL4814070	Eur J Med Chem	2021
C(C[n+]1cc2[nH]c3c(c2cc1)cccc3)C[n+]1cc2[nH]c3c(c2cc1)cccc3.[Br-].[Br-]	24800	ChEMBL	CHEMBL1088224	Inhibition of dexamethasone-induced human NR1-1a/NR2A receptor-mediated excitotoxicity in (S)-glutamate/glycine-stimulated mouse L12-G10 cells assessed as LDH release after 30 mins	CHEMBL1105653	Glutamate NMDA receptor; GRIN1/GRIN2A	CHEMBL1907604	Homo sapiens	CHEMBL1157915	J Med Chem	2010
N(C(=N)N)(CC=C)Cc1cc(CN(C(=N)N)CC=C)ccc1.Cl.Cl	29810	ChEMBL	CHEMBL117808	Ability to inhibit MK-801 binding to NMDA receptor in the presence of 100 uM of spermidine was determined	CHEMBL746909	Glutamate [NMDA] receptor	CHEMBL2094124	Homo sapiens	CHEMBL1131272	Bioorg Med Chem Lett	1998
O=[N+]([O-])c1cc(C)c(/N=C(\Nc2cc(O)ccc2)/N)cc1	37000	ChEMBL	CHEMBL312588	In vitro inhibitory activity against [3H]-TCP binding to PCP receptor in guinea pig brain membrane homogenates	CHEMBL763612	Glutamate [NMDA] receptor	CHEMBL2094124	Homo sapiens	CHEMBL1125137	J Med Chem	1990
N(\NC(=N)N)=C/c1cc2OCOc2cc1.Cl	38904.512	ChEMBL	CHEMBL53180	Displacement of [3H]MK-801 from NMDA receptor complex (unknown origin) after 40 mins	CHEMBL2352644	Glutamate [NMDA] receptor	CHEMBL2094124	Homo sapiens	CHEMBL2346646	Bioorg Med Chem	2013
N(\NC(=N)N)=C/c1ccc(CCCC)cc1.Cl	42657.949	ChEMBL	CHEMBL2346954	Displacement of [3H]MK-801 from NMDA receptor complex (unknown origin) after 40 mins	CHEMBL2352644	Glutamate [NMDA] receptor	CHEMBL2094124	Homo sapiens	CHEMBL2346646	Bioorg Med Chem	2013
O=C(O)CCNC(=O)CCNCC	60000	ChEMBL	CHEMBL3219496	Inhibition of NMDA receptor glycine binding site (unknown origin)	CHEMBL3227354	Glutamate [NMDA] receptor	CHEMBL2094124	Homo sapiens	CHEMBL3217413	Medchemcomm	2010
O=C(OC)c1ccc(/C=N/NC(=N)N)cc1.Cl	70794.578	ChEMBL	CHEMBL2346959	Displacement of [3H]MK-801 from NMDA receptor complex (unknown origin) after 40 mins	CHEMBL2352644	Glutamate [NMDA] receptor	CHEMBL2094124	Homo sapiens	CHEMBL2346646	Bioorg Med Chem	2013
S(CCCN1CCC(Cc2ccccc2)CC1)c1sc(N)nn1	73000	ChEMBL	CHEMBL150403	Antagonistic activity against NR1A/2A receptors in frog oocytes	CHEMBL753012	Glutamate [NMDA] receptor subunit epsilon 1	CHEMBL1972	Homo sapiens	CHEMBL1133420	Bioorg Med Chem Lett	2000
Fc1c(C=NNC(=N)N)cccc1	74131	BindingDB	BDBM50191304	Displacement of [3H]MK-801 from NMDA receptor complex (unknown origin) after 40 mins	E50005311_A1	Glutamate receptor ionotropic, NMDA 2A		Homo sapiens (Human)	50005311	Bioorg Med Chem	2013
Sc1[nH]c2c(n1)cc(C#CCCN1CCC(Cc3ccccc3)CC1)cc2	75000	BindingDB	BDBM50091633	Concentration required for 50% Inhibition of responses at cloned NR1A/2A NMDA expressed in Xenopus oocytes	E50010159_A8	Glutamate receptor ionotropic, NMDA 1		Homo sapiens (Human)	50010159	J Med Chem	2000
Sc1[nH]c2c(n1)cc(C#CCCN1CCC(Cc3ccccc3)CC1)cc2	75000	ChEMBL	CHEMBL115883	Concentration required for 50% Inhibition of responses at cloned NR1A/2A NMDA expressed in Xenopus oocytes	CHEMBL747069	Glutamate (NMDA) receptor subunit zeta 1	CHEMBL2015	Homo sapiens	CHEMBL1133639	J Med Chem	2000
N(NC(=N)N)=Cc1ccc(C)cc1	81283	BindingDB	BDBM50490872	Displacement of [3H]MK-801 from NMDA receptor complex (unknown origin) after 40 mins	E50005311_A1	Glutamate receptor ionotropic, NMDA 2A		Homo sapiens (Human)	50005311	Bioorg Med Chem	2013
Clc1cc2c(N)c3c(nc2cc1)CCC3.Cl	84160	ChEMBL	CHEMBL4857554	Inhibition of human GluN1a/GluN2A receptor expressed in HEK293 cells assessed as relative inhibition of glycine/glutamate-induced current measured at +40 mV holding potential by whole-cell patch clamp method	CHEMBL4818730	Glutamate NMDA receptor; GRIN1/GRIN2A	CHEMBL1907604	Homo sapiens	CHEMBL4814070	Eur J Med Chem	2021
Fc1ccc(C=NNC(=N)N)cc1	91201	BindingDB	BDBM50191299	Displacement of [3H]MK-801 from NMDA receptor complex (unknown origin) after 40 mins	E50005311_A1	Glutamate receptor ionotropic, NMDA 2A		Homo sapiens (Human)	50005311	Bioorg Med Chem	2013
N(NC(=N)N)=Cc1[nH]ccc1	95499	BindingDB	BDBM50490856	Displacement of [3H]MK-801 from NMDA receptor complex (unknown origin) after 40 mins	E50005311_A1	Glutamate receptor ionotropic, NMDA 2A		Homo sapiens (Human)	50005311	Bioorg Med Chem	2013
Nc1c2c(nc3c1CCCC3)cc(C)cc2.Cl	98560	ChEMBL	CHEMBL4858901	Inhibition of human GluN1a/GluN2A receptor expressed in HEK293 cells assessed as relative inhibition of glycine/glutamate-induced current measured at +40 mV holding potential by whole-cell patch clamp method	CHEMBL4818730	Glutamate NMDA receptor; GRIN1/GRIN2A	CHEMBL1907604	Homo sapiens	CHEMBL4814070	Eur J Med Chem	2021
